# Supplementary material for: Simultaneous nitrosylation and N-nitrosation of a Ni-thiolate model complex of Ni-containing SOD
Source: Chem Sci. 2018 Sep 17;9(45):8567–74. doi: 10.1039/c8sc03321h (PMC6253683; doi:10.1039/c8sc03321h)
Supplement: Supplementary file 2 [file SC-009-C8SC03321H-s002.cif]

# Electronic Supplementary Material (ESI) for Chemical Science.
# This journal is © The Royal Society of Chemistry 2018

####################################################################### 
# 
# This file contains crystal structure data downloaded from the 
# Cambridge Structural Database (CSD) hosted by the Cambridge 
# Crystallographic Data Centre (CCDC).
# 
# Full information about CCDC data access policies and citation 
# guidelines are available at http://www.ccdc.cam.ac.uk/access/V1 
# 
# Audit and citation data items may have been added by the CCDC. 
# Please retain this information to preserve the provenance of 
# this file and to allow appropriate attribution of the data. 
# 
#######################################################################

data_j1
_database_code_depnum_ccdc_archive 'CCDC 1850485'
_audit_update_record             
;
2018-06-19 deposited with the CCDC.
2018-09-17 downloaded from the CCDC.
;

_audit_creation_method           SHELXL-2013
_chemical_name_systematic        
;
 ?
;
_chemical_name_common            ?
_chemical_melting_point          ?
_chemical_formula_moiety         ?
_chemical_formula_sum            'C30 H46 F6 N8 Ni2 O4 S2'
_chemical_formula_weight         878.28

loop_
_atom_type_symbol
_atom_type_description
_atom_type_scat_dispersion_real
_atom_type_scat_dispersion_imag
_atom_type_scat_source
C C 0.0033 0.0016 'International Tables Vol C Tables 4.2.6.8 and 6.1.1.4'
H H 0.0000 0.0000 'International Tables Vol C Tables 4.2.6.8 and 6.1.1.4'
N N 0.0061 0.0033 'International Tables Vol C Tables 4.2.6.8 and 6.1.1.4'
O O 0.0106 0.0060 'International Tables Vol C Tables 4.2.6.8 and 6.1.1.4'
F F 0.0171 0.0103 'International Tables Vol C Tables 4.2.6.8 and 6.1.1.4'
S S 0.1246 0.1234 'International Tables Vol C Tables 4.2.6.8 and 6.1.1.4'
Ni Ni 0.3393 1.1124 'International Tables Vol C Tables 4.2.6.8 and 6.1.1.4'

_space_group_crystal_system      monoclinic
_space_group_IT_number           15
_space_group_name_H-M_alt        'C 2/c'
_space_group_name_Hall           '-C 2yc'

_shelx_space_group_comment       
;
The symmetry employed for this shelxl refinement is uniquely defined
by the following loop, which should always be used as a source of
symmetry information in preference to the above space-group names.
They are only intended as comments.
;

loop_
_space_group_symop_operation_xyz
'x, y, z'
'-x, y, -z+1/2'
'x+1/2, y+1/2, z'
'-x+1/2, y+1/2, -z+1/2'
'-x, -y, -z'
'x, -y, z-1/2'
'-x+1/2, -y+1/2, -z'
'x+1/2, -y+1/2, z-1/2'

_cell_length_a                   23.2608(14)
_cell_length_b                   10.7528(6)
_cell_length_c                   17.4230(10)
_cell_angle_alpha                90
_cell_angle_beta                 117.9760(10)
_cell_angle_gamma                90
_cell_volume                     3848.6(4)
_cell_formula_units_Z            4
_cell_measurement_temperature    100(2)
_cell_measurement_reflns_used    9820
_cell_measurement_theta_min      2.26
_cell_measurement_theta_max      30.55

_exptl_crystal_description       plate
_exptl_crystal_colour            'dark green'
_exptl_crystal_density_meas      ?
_exptl_crystal_density_method    ?
_exptl_crystal_density_diffrn    1.516
_exptl_crystal_F_000             1824
_exptl_transmission_factor_min   ?
_exptl_transmission_factor_max   ?
_exptl_crystal_size_max          0.270
_exptl_crystal_size_mid          0.190
_exptl_crystal_size_min          0.100
_exptl_absorpt_coefficient_mu    1.161
_shelx_estimated_absorpt_T_min   0.744
_shelx_estimated_absorpt_T_max   0.893
_exptl_absorpt_correction_type   multi-scan
_exptl_absorpt_correction_T_min  0.6539
_exptl_absorpt_correction_T_max  0.7462
_exptl_absorpt_process_details   'BRUKER SADABS'

_exptl_special_details           
;
 ?
;

_diffrn_ambient_temperature      100(2)
_diffrn_radiation_wavelength     0.71073
_diffrn_radiation_type           MoK\a
_diffrn_source                   ?
_diffrn_measurement_device_type  'Bruker SMART APEX-II CCD'
_diffrn_measurement_method       'OMEGA SCAN'
_diffrn_detector_area_resol_mean ?
_diffrn_reflns_number            30284
_diffrn_reflns_av_unetI/netI     0.0221
_diffrn_reflns_av_R_equivalents  0.0291
_diffrn_reflns_limit_h_min       -33
_diffrn_reflns_limit_h_max       33
_diffrn_reflns_limit_k_min       -15
_diffrn_reflns_limit_k_max       15
_diffrn_reflns_limit_l_min       -24
_diffrn_reflns_limit_l_max       24
_diffrn_reflns_theta_min         1.983
_diffrn_reflns_theta_max         30.500
_diffrn_reflns_theta_full        25.242
_diffrn_measured_fraction_theta_max 1.000
_diffrn_measured_fraction_theta_full 1.000
_diffrn_reflns_Laue_measured_fraction_max 1.000
_diffrn_reflns_Laue_measured_fraction_full 1.000
_diffrn_reflns_point_group_measured_fraction_max 1.000
_diffrn_reflns_point_group_measured_fraction_full 1.000
_reflns_number_total             5892
_reflns_number_gt                4865
_reflns_threshold_expression     'I > 2\s(I)'
_reflns_Friedel_coverage         0.000
_reflns_Friedel_fraction_max     .
_reflns_Friedel_fraction_full    .

_reflns_special_details          
;
 Reflections were merged by SHELXL according to the crystal
 class for the calculation of statistics and refinement.
 
 _reflns_Friedel_fraction is defined as the number of unique
 Friedel pairs measured divided by the number that would be
 possible theoretically, ignoring centric projections and
 systematic absences.
;

_computing_data_collection       'Bruker APEX2'
_computing_cell_refinement       'Bruker SAINT'
_computing_data_reduction        'Bruker SAINT'
_computing_structure_solution    'SHELXS-97 (Sheldrick 2008)'
_computing_structure_refinement  'SHELXL-2013 (Sheldrick, 2013)'
_computing_molecular_graphics    'Bruker SHELXTL'
_computing_publication_material  'Bruker SHELXTL'

_refine_special_details          
;
 ?
;
_refine_ls_structure_factor_coef Fsqd
_refine_ls_matrix_type           full
_refine_ls_weighting_scheme      calc
_refine_ls_weighting_details     
'w=1/[\s^2^(Fo^2^)+(0.0772P)^2^+8.1826P] where P=(Fo^2^+2Fc^2^)/3'
_atom_sites_solution_primary     ?
_atom_sites_solution_secondary   ?
_atom_sites_solution_hydrogens   geom
_refine_ls_hydrogen_treatment    constr
_refine_ls_extinction_method     none
_refine_ls_extinction_coef       .
_refine_ls_number_reflns         5892
_refine_ls_number_parameters     282
_refine_ls_number_restraints     50
_refine_ls_R_factor_all          0.0575
_refine_ls_R_factor_gt           0.0468
_refine_ls_wR_factor_ref         0.1463
_refine_ls_wR_factor_gt          0.1382
_refine_ls_goodness_of_fit_ref   1.054
_refine_ls_restrained_S_all      1.055
_refine_ls_shift/su_max          0.000
_refine_ls_shift/su_mean         0.000

loop_
_atom_site_label
_atom_site_type_symbol
_atom_site_fract_x
_atom_site_fract_y
_atom_site_fract_z
_atom_site_U_iso_or_equiv
_atom_site_adp_type
_atom_site_occupancy
_atom_site_site_symmetry_order
_atom_site_calc_flag
_atom_site_refinement_flags_posn
_atom_site_refinement_flags_adp
_atom_site_refinement_flags_occupancy
_atom_site_disorder_assembly
_atom_site_disorder_group
Ni1 Ni -0.07424(2) 0.55581(3) 0.21290(2) 0.02648(10) Uani 1 1 d D . . . .
S1 S -0.01049(3) 0.53312(6) 0.14403(4) 0.02886(13) Uani 1 1 d . . . . .
N1 N -0.09719(10) 0.37926(19) 0.18472(13) 0.0276(4) Uani 1 1 d . . . . .
N2 N -0.1171(6) 0.6826(9) 0.2059(12) 0.0302(18) Uani 0.65(7) 1 d D U P A 1
O1 O -0.1376(10) 0.7841(13) 0.2024(11) 0.065(3) Uani 0.65(7) 1 d D U P A 1
N2' N -0.1249(13) 0.671(2) 0.185(2) 0.038(4) Uani 0.35(7) 1 d D U P A 2
O1' O -0.162(3) 0.751(4) 0.175(3) 0.076(9) Uani 0.35(7) 1 d D U P A 2
C1 C -0.01872(12) 0.3700(2) 0.13187(15) 0.0308(5) Uani 1 1 d . . . . .
C2 C -0.06141(11) 0.3053(2) 0.15424(15) 0.0284(4) Uani 1 1 d . . . . .
C3 C -0.06574(14) 0.1769(3) 0.14712(19) 0.0374(6) Uani 1 1 d . . . . .
H3 H -0.0946 0.1333 0.1621 0.045 Uiso 1 1 calc R U . . .
C4 C -0.02802(17) 0.1115(3) 0.1181(2) 0.0488(7) Uani 1 1 d . . . . .
C5 C 0.01368(16) 0.1744(3) 0.0951(2) 0.0505(8) Uani 1 1 d . . . . .
H5 H 0.0388 0.1298 0.0742 0.061 Uiso 1 1 calc R U . . .
C6 C 0.01847(14) 0.3017(3) 0.1025(2) 0.0415(6) Uani 1 1 d . . . . .
H6 H 0.0476 0.3442 0.0875 0.050 Uiso 1 1 calc R U . . .
C7 C -0.0355(3) -0.0256(4) 0.1070(4) 0.0808(16) Uani 1 1 d D . . . .
F1 F -0.0804(7) -0.0425(15) 0.0171(9) 0.079(3) Uani 0.51(3) 1 d D U P B 1
F2 F 0.0161(8) -0.086(2) 0.1275(14) 0.101(5) Uani 0.51(3) 1 d D U P B 1
F3 F -0.0722(8) -0.0753(7) 0.1388(13) 0.072(4) Uani 0.51(3) 1 d D U P B 1
F1' F -0.0836(7) -0.0683(18) 0.0354(13) 0.098(5) Uani 0.49(3) 1 d D U P B 2
F2' F 0.0192(7) -0.081(2) 0.1069(12) 0.077(4) Uani 0.49(3) 1 d D U P B 2
F3' F -0.0365(15) -0.0801(7) 0.1798(14) 0.102(5) Uani 0.49(3) 1 d D U P B 2
N4 N 0.20636(10) 0.5301(2) 0.10365(14) 0.0306(4) Uani 1 1 d . . . . .
C8 C 0.27706(16) 0.5738(3) 0.2659(2) 0.0471(7) Uani 1 1 d . . . . .
H8A H 0.3184 0.6126 0.3063 0.071 Uiso 1 1 calc R U . . .
H8B H 0.2777 0.4857 0.2807 0.071 Uiso 1 1 calc R U . . .
H8C H 0.2412 0.6156 0.2700 0.071 Uiso 1 1 calc R U . . .
C9 C 0.26753(16) 0.5852(3) 0.1742(2) 0.0500(8) Uani 1 1 d . . . . .
H9A H 0.2685 0.6746 0.1613 0.060 Uiso 1 1 calc R U . . .
H9B H 0.3051 0.5452 0.1720 0.060 Uiso 1 1 calc R U . . .
C10 C 0.25709(17) 0.5180(4) 0.0012(2) 0.0566(9) Uani 1 1 d . . . . .
H10A H 0.2484 0.5415 -0.0576 0.085 Uiso 1 1 calc R U . . .
H10B H 0.2622 0.4276 0.0078 0.085 Uiso 1 1 calc R U . . .
H10C H 0.2971 0.5587 0.0437 0.085 Uiso 1 1 calc R U . . .
C11 C 0.20087(16) 0.5586(3) 0.0160(2) 0.0423(6) Uani 1 1 d . . . . .
H11A H 0.1954 0.6496 0.0067 0.051 Uiso 1 1 calc R U . . .
H11B H 0.1607 0.5188 -0.0288 0.051 Uiso 1 1 calc R U . . .
C12 C 0.16108(14) 0.3142(3) 0.04178(18) 0.0380(6) Uani 1 1 d . . . . .
H12A H 0.1668 0.2253 0.0557 0.057 Uiso 1 1 calc R U . . .
H12B H 0.1679 0.3301 -0.0087 0.057 Uiso 1 1 calc R U . . .
H12C H 0.1169 0.3395 0.0284 0.057 Uiso 1 1 calc R U . . .
C13 C 0.20962(14) 0.3874(3) 0.11823(18) 0.0372(5) Uani 1 1 d . . . . .
H13A H 0.2539 0.3583 0.1327 0.045 Uiso 1 1 calc R U . . .
H13B H 0.2025 0.3698 0.1689 0.045 Uiso 1 1 calc R U . . .
C14 C 0.13785(18) 0.7174(3) 0.1034(2) 0.0500(7) Uani 1 1 d . . . . .
H14A H 0.0980 0.7400 0.1059 0.075 Uiso 1 1 calc R U . . .
H14B H 0.1356 0.7489 0.0493 0.075 Uiso 1 1 calc R U . . .
H14C H 0.1755 0.7540 0.1531 0.075 Uiso 1 1 calc R U . . .
C15 C 0.14495(15) 0.5743(3) 0.1064(2) 0.0391(6) Uani 1 1 d . . . . .
H15A H 0.1457 0.5431 0.1603 0.047 Uiso 1 1 calc R U . . .
H15B H 0.1064 0.5381 0.0565 0.047 Uiso 1 1 calc R U . . .
N3 N -0.14348(10) 0.3188(2) 0.19024(15) 0.0341(4) Uani 1 1 d . . . . .
O2 O -0.17548(9) 0.3834(2) 0.21811(13) 0.0395(4) Uani 1 1 d . . . . .

loop_
_atom_site_aniso_label
_atom_site_aniso_U_11
_atom_site_aniso_U_22
_atom_site_aniso_U_33
_atom_site_aniso_U_23
_atom_site_aniso_U_13
_atom_site_aniso_U_12
Ni1 0.02307(15) 0.02758(16) 0.02907(17) 0.00363(11) 0.01246(12) 0.00217(10)
S1 0.0277(3) 0.0337(3) 0.0269(3) 0.0020(2) 0.0142(2) -0.0052(2)
N1 0.0264(9) 0.0312(10) 0.0281(9) 0.0001(7) 0.0151(8) -0.0034(8)
N2 0.026(3) 0.042(3) 0.024(4) 0.009(2) 0.012(3) 0.010(2)
O1 0.050(5) 0.050(4) 0.090(5) 0.014(4) 0.028(5) 0.030(4)
N2' 0.045(7) 0.045(6) 0.022(8) 0.010(5) 0.012(6) 0.021(5)
O1' 0.071(14) 0.060(11) 0.103(16) 0.030(11) 0.046(13) 0.041(12)
C1 0.0281(11) 0.0387(12) 0.0272(10) -0.0056(9) 0.0143(9) -0.0074(9)
C2 0.0267(10) 0.0319(11) 0.0284(10) -0.0049(9) 0.0145(9) -0.0046(9)
C3 0.0412(14) 0.0332(12) 0.0437(14) -0.0084(11) 0.0248(12) -0.0088(11)
C4 0.0554(18) 0.0384(15) 0.062(2) -0.0199(14) 0.0358(16) -0.0098(13)
C5 0.0476(16) 0.0519(18) 0.065(2) -0.0246(16) 0.0370(16) -0.0066(14)
C6 0.0380(13) 0.0502(16) 0.0470(15) -0.0151(13) 0.0288(12) -0.0115(12)
C7 0.108(4) 0.0419(19) 0.132(5) -0.030(2) 0.089(4) -0.016(2)
F1 0.082(5) 0.054(5) 0.132(6) -0.060(4) 0.077(5) -0.046(3)
F2 0.119(8) 0.044(4) 0.186(15) -0.021(8) 0.111(10) 0.004(4)
F3 0.099(7) 0.034(2) 0.114(8) -0.010(3) 0.077(6) -0.012(3)
F1' 0.070(4) 0.054(6) 0.190(12) -0.067(7) 0.078(7) -0.042(4)
F2' 0.080(6) 0.047(5) 0.102(7) -0.023(4) 0.041(5) 0.014(5)
F3' 0.162(14) 0.030(3) 0.123(9) -0.008(4) 0.075(11) -0.006(5)
N4 0.0277(9) 0.0358(10) 0.0286(10) -0.0013(8) 0.0134(8) -0.0031(8)
C8 0.0439(16) 0.0552(18) 0.0339(14) -0.0109(12) 0.0114(12) -0.0154(13)
C9 0.0418(16) 0.0557(18) 0.0481(17) -0.0105(14) 0.0175(13) -0.0218(14)
C10 0.0417(16) 0.091(3) 0.0460(17) 0.0036(17) 0.0282(14) 0.0018(17)
C11 0.0466(16) 0.0450(15) 0.0399(14) 0.0030(11) 0.0240(13) -0.0056(12)
C12 0.0431(14) 0.0357(13) 0.0332(12) -0.0037(10) 0.0161(11) -0.0006(11)
C13 0.0391(13) 0.0358(13) 0.0352(13) 0.0019(10) 0.0160(11) 0.0017(11)
C14 0.064(2) 0.0363(14) 0.0481(17) -0.0047(12) 0.0244(15) 0.0052(14)
C15 0.0412(14) 0.0378(13) 0.0413(14) 0.0001(11) 0.0217(12) 0.0016(11)
N3 0.0307(10) 0.0390(11) 0.0386(11) -0.0019(9) 0.0214(9) -0.0075(9)
O2 0.0370(10) 0.0455(11) 0.0478(11) -0.0018(9) 0.0298(9) -0.0039(8)

_geom_special_details            
;
 All esds (except the esd in the dihedral angle between two l.s. planes)
 are estimated using the full covariance matrix.  The cell esds are taken
 into account individually in the estimation of esds in distances, angles
 and torsion angles; correlations between esds in cell parameters are only
 used when they are defined by crystal symmetry.  An approximate (isotropic)
 treatment of cell esds is used for estimating esds involving l.s. planes.
;

loop_
_geom_bond_atom_site_label_1
_geom_bond_atom_site_label_2
_geom_bond_distance
_geom_bond_site_symmetry_2
_geom_bond_publ_flag
Ni1 N2' 1.621(11) . ?
Ni1 N2 1.659(7) . ?
Ni1 N1 1.971(2) . ?
Ni1 S1 2.3169(7) . ?
Ni1 S1 2.3555(7) 2 ?
S1 C1 1.767(3) . ?
S1 Ni1 2.3555(7) 2 ?
N1 N3 1.299(3) . ?
N1 C2 1.422(3) . ?
N2 O1 1.182(8) . ?
N2' O1' 1.162(12) . ?
C1 C2 1.409(3) . ?
C1 C6 1.401(4) . ?
C2 C3 1.386(4) . ?
C3 C4 1.392(4) . ?
C4 C5 1.387(5) . ?
C4 C7 1.486(5) . ?
C5 C6 1.374(4) . ?
C7 F1' 1.307(13) . ?
C7 F2 1.258(18) . ?
C7 F3 1.330(8) . ?
C7 F2' 1.405(16) . ?
C7 F3' 1.408(12) . ?
C7 F1 1.429(15) . ?
N4 C9 1.499(4) . ?
N4 C11 1.503(4) . ?
N4 C15 1.527(4) . ?
N4 C13 1.551(4) . ?
C8 C9 1.510(5) . ?
C10 C11 1.511(5) . ?
C12 C13 1.503(4) . ?
C14 C15 1.545(4) . ?
N3 O2 1.269(3) . ?

loop_
_geom_angle_atom_site_label_1
_geom_angle_atom_site_label_2
_geom_angle_atom_site_label_3
_geom_angle
_geom_angle_site_symmetry_1
_geom_angle_site_symmetry_3
_geom_angle_publ_flag
N2' Ni1 N1 126.0(12) . . ?
N2 Ni1 N1 133.6(5) . . ?
N2' Ni1 S1 118.3(10) . . ?
N2 Ni1 S1 123.8(5) . . ?
N1 Ni1 S1 86.21(6) . . ?
N2' Ni1 S1 122.0(13) . 2 ?
N2 Ni1 S1 109.8(6) . 2 ?
N1 Ni1 S1 99.10(6) . 2 ?
S1 Ni1 S1 96.66(2) . 2 ?
C1 S1 Ni1 96.14(8) . . ?
C1 S1 Ni1 102.68(8) . 2 ?
Ni1 S1 Ni1 82.07(2) . 2 ?
N3 N1 C2 113.5(2) . . ?
N3 N1 Ni1 126.90(17) . . ?
C2 N1 Ni1 119.63(15) . . ?
O1 N2 Ni1 167.8(12) . . ?
O1' N2' Ni1 170(2) . . ?
C2 C1 C6 118.5(2) . . ?
C2 C1 S1 120.53(19) . . ?
C6 C1 S1 120.9(2) . . ?
C3 C2 C1 119.9(2) . . ?
C3 C2 N1 124.1(2) . . ?
C1 C2 N1 116.0(2) . . ?
C2 C3 C4 120.3(3) . . ?
C3 C4 C5 120.3(3) . . ?
C3 C4 C7 119.5(3) . . ?
C5 C4 C7 120.1(3) . . ?
C6 C5 C4 119.7(3) . . ?
C5 C6 C1 121.3(3) . . ?
F2 C7 F3 112.9(12) . . ?
F1' C7 F2' 102.7(10) . . ?
F1' C7 F3' 110.2(8) . . ?
F2' C7 F3' 102.9(11) . . ?
F1' C7 C4 117.9(10) . . ?
F2 C7 C4 115.7(11) . . ?
F3 C7 C4 113.8(4) . . ?
F2' C7 C4 111.7(10) . . ?
F3' C7 C4 110.2(5) . . ?
F2 C7 F1 110.8(11) . . ?
F3 C7 F1 97.1(8) . . ?
C4 C7 F1 104.5(8) . . ?
C9 N4 C11 110.4(2) . . ?
C9 N4 C15 113.1(2) . . ?
C11 N4 C15 109.5(2) . . ?
C9 N4 C13 107.6(2) . . ?
C11 N4 C13 110.0(2) . . ?
C15 N4 C13 106.1(2) . . ?
N4 C9 C8 116.6(3) . . ?
N4 C11 C10 116.5(3) . . ?
C12 C13 N4 114.5(2) . . ?
N4 C15 C14 113.3(2) . . ?
O2 N3 N1 114.2(2) . . ?

_refine_diff_density_max         1.426
_refine_diff_density_min         -0.578
_refine_diff_density_rms         0.089

_shelxl_version_number           2013-4

_shelx_res_file                  
;
TITL j1 in C2/c C15H23N4O2F3SNi
CELL 0.71073 23.2608 10.7528 17.4230 90.000 117.976 90.000
ZERR 8.00 0.0014 0.0006 0.0010 0.000 0.001 0.000
LATT 7
SYMM -x, y, -z+1/2
SFAC C H N O F S NI
UNIT 120 184 32 16 24 8 8
TEMP -173.000
ACTA
L.S. 28
FMAP 2
PLAN 20
BOND
SIZE 0.27 0.19 0.10
WGHT    0.077200    8.182600
FVAR       0.04611   0.51120   0.64965
NI1   7   -0.074244    0.555812    0.212895    11.00000    0.02307    0.02758 =
         0.02907    0.00363    0.01246    0.00217
S1    6   -0.010486    0.533118    0.144030    11.00000    0.02768    0.03373 =
         0.02688    0.00198    0.01422   -0.00520
N1    3   -0.097187    0.379264    0.184722    11.00000    0.02636    0.03123 =
         0.02811    0.00013    0.01513   -0.00336
PART 1
DELU N2 > O1'
SIMU N2' > O1'
SAME N2' > O1'
SADI NI1 N2 NI1 N2'
N2    3   -0.117087    0.682597    0.205852    31.00000    0.02629    0.04154 =
         0.02365    0.00934    0.01246    0.01005
O1    4   -0.137627    0.784115    0.202400    31.00000    0.05039    0.04952 =
         0.08981    0.01443    0.02780    0.03005
PART 2
N2'   3   -0.124937    0.671245    0.184580   -31.00000    0.04472    0.04474 =
         0.02192    0.01043    0.01225    0.02110
O1'   4   -0.161711    0.750525    0.174843   -31.00000    0.07092    0.06014 =
         0.10273    0.03015    0.04649    0.04121
PART 0
C1    1   -0.018715    0.369974    0.131871    11.00000    0.02809    0.03866 =
         0.02722   -0.00560    0.01428   -0.00740
C2    1   -0.061406    0.305267    0.154239    11.00000    0.02670    0.03188 =
         0.02841   -0.00487    0.01448   -0.00463
C3    1   -0.065739    0.176872    0.147118    11.00000    0.04120    0.03318 =
         0.04373   -0.00841    0.02476   -0.00882
AFIX  43
H3    2   -0.094577    0.133299    0.162130    11.00000   -1.20000
AFIX   0
C4    1   -0.028018    0.111456    0.118060    11.00000    0.05544    0.03841 =
         0.06235   -0.01992    0.03582   -0.00982
C5    1    0.013681    0.174414    0.095052    11.00000    0.04757    0.05190 =
         0.06491   -0.02459    0.03702   -0.00657
AFIX  43
H5    2    0.038803    0.129768    0.074227    11.00000   -1.20000
AFIX   0
C6    1    0.018469    0.301683    0.102535    11.00000    0.03801    0.05019 =
         0.04699   -0.01513    0.02882   -0.01145
AFIX  43
H6    2    0.047579    0.344224    0.087514    11.00000   -1.20000
AFIX   0
C7    1   -0.035513   -0.025601    0.106974    11.00000    0.10794    0.04194 =
         0.13208   -0.03049    0.08927   -0.01648
PART 1
DELU F1 > F3'
SIMU F1 > F3'
SAME F1' > F3'
DFIX 1.400 C7 F1'
F1    5   -0.080410   -0.042533    0.017071    21.00000    0.08239    0.05421 =
         0.13189   -0.06041    0.07690   -0.04609
F2    5    0.016093   -0.085664    0.127532    21.00000    0.11880    0.04445 =
         0.18573   -0.02068    0.11083    0.00374
F3    5   -0.072245   -0.075345    0.138818    21.00000    0.09926    0.03437 =
         0.11385   -0.00992    0.07696   -0.01230
PART 2
F1'   5   -0.083607   -0.068291    0.035360   -21.00000    0.07006    0.05389 =
         0.18990   -0.06724    0.07793   -0.04226
F2'   5    0.019159   -0.080943    0.106857   -21.00000    0.07977    0.04720 =
         0.10182   -0.02344    0.04080    0.01370
F3'   5   -0.036475   -0.080062    0.179838   -21.00000    0.16172    0.03014 =
         0.12300   -0.00756    0.07512   -0.00615
PART 0
N4    3    0.206356    0.530110    0.103652    11.00000    0.02766    0.03579 =
         0.02858   -0.00133    0.01341   -0.00308
C8    1    0.277058    0.573787    0.265866    11.00000    0.04386    0.05518 =
         0.03391   -0.01089    0.01139   -0.01538
AFIX  33
H8A   2    0.318413    0.612630    0.306312    11.00000   -1.50000
H8B   2    0.277739    0.485697    0.280698    11.00000   -1.50000
H8C   2    0.241204    0.615642    0.270046    11.00000   -1.50000
AFIX   0
C9    1    0.267531    0.585178    0.174233    11.00000    0.04184    0.05567 =
         0.04809   -0.01048    0.01748   -0.02180
AFIX  23
H9A   2    0.268519    0.674577    0.161317    11.00000   -1.20000
H9B   2    0.305057    0.545202    0.171999    11.00000   -1.20000
AFIX   0
C10   1    0.257091    0.518037    0.001174    11.00000    0.04170    0.09143 =
         0.04600    0.00355    0.02821    0.00177
AFIX  33
H10A  2    0.248385    0.541537   -0.057646    11.00000   -1.50000
H10B  2    0.262199    0.427593    0.007807    11.00000   -1.50000
H10C  2    0.297139    0.558650    0.043746    11.00000   -1.50000
AFIX   0
C11   1    0.200873    0.558649    0.016003    11.00000    0.04660    0.04504 =
         0.03987    0.00303    0.02403   -0.00560
AFIX  23
H11A  2    0.195444    0.649630    0.006696    11.00000   -1.20000
H11B  2    0.160750    0.518810   -0.028777    11.00000   -1.20000
AFIX   0
C12   1    0.161082    0.314218    0.041782    11.00000    0.04306    0.03567 =
         0.03320   -0.00368    0.01609   -0.00062
AFIX  33
H12A  2    0.166755    0.225313    0.055749    11.00000   -1.50000
H12B  2    0.167946    0.330109   -0.008711    11.00000   -1.50000
H12C  2    0.116889    0.339479    0.028447    11.00000   -1.50000
AFIX   0
C13   1    0.209618    0.387434    0.118231    11.00000    0.03907    0.03575 =
         0.03524    0.00190    0.01603    0.00167
AFIX  23
H13A  2    0.253928    0.358315    0.132705    11.00000   -1.20000
H13B  2    0.202489    0.369804    0.168899    11.00000   -1.20000
AFIX   0
C14   1    0.137854    0.717398    0.103411    11.00000    0.06355    0.03632 =
         0.04807   -0.00469    0.02442    0.00516
AFIX  33
H14A  2    0.097959    0.739963    0.105943    11.00000   -1.50000
H14B  2    0.135599    0.748910    0.049287    11.00000   -1.50000
H14C  2    0.175503    0.754042    0.153102    11.00000   -1.50000
AFIX   0
C15   1    0.144952    0.574337    0.106409    11.00000    0.04120    0.03777 =
         0.04125    0.00013    0.02168    0.00157
AFIX  23
H15A  2    0.145663    0.543063    0.160291    11.00000   -1.20000
H15B  2    0.106430    0.538063    0.056503    11.00000   -1.20000
AFIX   0
N3    3   -0.143480    0.318806    0.190243    11.00000    0.03074    0.03901 =
         0.03859   -0.00188    0.02138   -0.00753
O2    4   -0.175476    0.383424    0.218108    11.00000    0.03704    0.04554 =
         0.04783   -0.00178    0.02981   -0.00392
HKLF 4 1 1 0 0 0 1 0 0 0 1

REM  j1 in C2/c C15H23N4O2F3SNi
REM R1 =  0.0468 for    4865 Fo > 4sig(Fo)  and  0.0575 for all    5892 data
REM    282 parameters refined using     50 restraints

END

WGHT      0.0676      8.6179

REM Highest difference peak  1.426,  deepest hole -0.578,  1-sigma level  0.089
Q1    1   0.1933  0.6885  0.0858  11.00000  0.05    1.43
Q2    1   0.2704  0.5345  0.0917  11.00000  0.05    1.41
Q3    1   0.1532  0.4781  0.0387  11.00000  0.05    1.33
Q4    1   0.2213  0.5168  0.1917  11.00000  0.05    1.09
Q5    1  -0.0905  0.5407  0.1635  11.00000  0.05    0.59
Q6    1   0.0207  0.5229  0.1717  11.00000  0.05    0.53
Q7    1  -0.0323  0.5471  0.2833  11.00000  0.05    0.45
Q8    1  -0.0745  0.4760  0.2018  11.00000  0.05    0.45
Q9    1  -0.0532  0.5452  0.1636  11.00000  0.05    0.40
Q10   1  -0.0432  0.5655  0.2102  11.00000  0.05    0.40
Q11   1  -0.0428  0.1463  0.1351  11.00000  0.05    0.34
Q12   1  -0.1993  0.3814  0.1637  11.00000  0.05    0.34
Q13   1  -0.0049 -0.0510  0.1078  11.00000  0.05    0.33
Q14   1  -0.0805  0.3487  0.1661  11.00000  0.05    0.32
Q15   1  -0.0603  0.5552  0.1114  11.00000  0.05    0.32
Q16   1  -0.0147  0.5581  0.1999  11.00000  0.05    0.32
Q17   1  -0.0372 -0.0517  0.1365  11.00000  0.05    0.31
Q18   1  -0.0385  0.3302  0.1513  11.00000  0.05    0.30
Q19   1   0.1915  0.3219  0.0293  11.00000  0.05    0.29
Q20   1  -0.0053  0.1391  0.1161  11.00000  0.05    0.28
;
_shelx_res_checksum              41817
####################################################################### 
# 
# This file contains crystal structure data downloaded from the 
# Cambridge Structural Database (CSD) hosted by the Cambridge 
# Crystallographic Data Centre (CCDC).
# 
# Full information about CCDC data access policies and citation 
# guidelines are available at http://www.ccdc.cam.ac.uk/access/V1 
# 
# Audit and citation data items may have been added by the CCDC. 
# Please retain this information to preserve the provenance of 
# this file and to allow appropriate attribution of the data. 
# 
#######################################################################

data_twin5
_database_code_depnum_ccdc_archive 'CCDC 1850488'
_audit_update_record             
;
2018-07-12 deposited with the CCDC.
2018-09-17 downloaded from the CCDC.
;
_audit_creation_date             2018-07-09
_audit_creation_method           
;
Olex2 1.2
(compiled May 18 2018 14:05:52 for OlexSys, GUI svn.r5497)
;
_shelx_SHELXL_version_number     2018/3
_chemical_name_common            ?
_chemical_name_systematic        ?
_chemical_formula_moiety         
'2(C14 H6 F6 N4 Ni O2 S2), 3(C8 H20 N), C3 H6 N0.5, C4 N0.5, C4 H10 O'
_chemical_formula_sum            'C63 H88 F12 N12 Ni2 O5 S4'
_chemical_formula_weight         1567.11
_chemical_melting_point          ?
loop_
_atom_type_symbol
_atom_type_description
_atom_type_scat_dispersion_real
_atom_type_scat_dispersion_imag
_atom_type_scat_source
C C 0.0033 0.0016 'International Tables Vol C Tables 4.2.6.8 and 6.1.1.4'
H H 0.0000 0.0000 'International Tables Vol C Tables 4.2.6.8 and 6.1.1.4'
F F 0.0171 0.0103 'International Tables Vol C Tables 4.2.6.8 and 6.1.1.4'
N N 0.0061 0.0033 'International Tables Vol C Tables 4.2.6.8 and 6.1.1.4'
Ni Ni 0.3393 1.1124 'International Tables Vol C Tables 4.2.6.8 and 6.1.1.4'
O O 0.0106 0.0060 'International Tables Vol C Tables 4.2.6.8 and 6.1.1.4'
S S 0.1246 0.1234 'International Tables Vol C Tables 4.2.6.8 and 6.1.1.4'

_shelx_space_group_comment       
;
The symmetry employed for this shelxl refinement is uniquely defined
by the following loop, which should always be used as a source of
symmetry information in preference to the above space-group names.
They are only intended as comments.
;
_space_group_crystal_system      triclinic
_space_group_IT_number           2
_space_group_name_H-M_alt        'P -1'
_space_group_name_Hall           '-P 1'
loop_
_space_group_symop_operation_xyz
'x, y, z'
'-x, -y, -z'

_cell_length_a                   13.3985(6)
_cell_length_b                   16.8518(9)
_cell_length_c                   18.0347(9)
_cell_angle_alpha                112.8160(10)
_cell_angle_beta                 92.7190(10)
_cell_angle_gamma                91.167(2)
_cell_volume                     3745.9(3)
_cell_formula_units_Z            2
_cell_measurement_reflns_used    9562
_cell_measurement_temperature    100(2)
_cell_measurement_theta_max      26.42
_cell_measurement_theta_min      2.43
_shelx_estimated_absorpt_T_max   0.966
_shelx_estimated_absorpt_T_min   0.862
_exptl_absorpt_coefficient_mu    0.697
_exptl_absorpt_correction_T_max  0.745373
_exptl_absorpt_correction_T_min  0.579933
_exptl_absorpt_correction_type   multi-scan
_exptl_absorpt_process_details   'BRUKER TWINABS'
_exptl_absorpt_special_details   ?
_exptl_crystal_colour            'dark red'
_exptl_crystal_density_diffrn    1.389
_exptl_crystal_density_meas      ?
_exptl_crystal_density_method    ?
_exptl_crystal_description       plate
_exptl_crystal_F_000             1636
_exptl_crystal_size_max          0.22
_exptl_crystal_size_mid          0.16
_exptl_crystal_size_min          0.05
_exptl_transmission_factor_max   ?
_exptl_transmission_factor_min   ?
_diffrn_reflns_av_R_equivalents  ?
_diffrn_reflns_av_unetI/netI     0.0619
_diffrn_reflns_Laue_measured_fraction_full 0.999
_diffrn_reflns_Laue_measured_fraction_max 0.996
_diffrn_reflns_limit_h_max       16
_diffrn_reflns_limit_h_min       -16
_diffrn_reflns_limit_k_max       19
_diffrn_reflns_limit_k_min       -21
_diffrn_reflns_limit_l_max       22
_diffrn_reflns_limit_l_min       0
_diffrn_reflns_number            15409
_diffrn_reflns_point_group_measured_fraction_full 0.999
_diffrn_reflns_point_group_measured_fraction_max 0.996
_diffrn_reflns_theta_full        25.242
_diffrn_reflns_theta_max         26.458
_diffrn_reflns_theta_min         1.968
_diffrn_ambient_temperature      100.01
_diffrn_detector_area_resol_mean ?
_diffrn_measured_fraction_theta_full 0.999
_diffrn_measured_fraction_theta_max 0.996
_diffrn_measurement_device_type  'Bruker D8 Quest PHOTON 100 CMOS'
_diffrn_measurement_method       'Phi\Omega scans'
_diffrn_radiation_type           MoK\a
_diffrn_radiation_wavelength     0.71073
_diffrn_source                   ?
_reflns_Friedel_coverage         0.000
_reflns_Friedel_fraction_full    .
_reflns_Friedel_fraction_max     .
_reflns_number_gt                11647
_reflns_number_total             15409
_reflns_special_details          
;
 _reflns_Friedel_fraction is defined as the number of unique
 Friedel pairs measured divided by the number that would be
 possible theoretically, ignoring centric projections and
 systematic absences. Completness statistics refer to single and
 composite reflections containing twin component 1 only.
;
_reflns_threshold_expression     'I > 2\s(I)'
_computing_cell_refinement       'Bruker SAINT'
_computing_data_collection       'Bruker APEX3'
_computing_data_reduction        'Bruker SAINT'
_computing_molecular_graphics    'Olex2 (Dolomanov et al., 2009)'
_computing_publication_material  'Olex2 (Dolomanov et al., 2009)'
_computing_structure_refinement  'ShelXL (Sheldrick, 2015)'
_computing_structure_solution    'SHELXS-97 (Sheldrick 2008)'
_refine_diff_density_max         2.254
_refine_diff_density_min         -0.922
_refine_diff_density_rms         0.122
_refine_ls_extinction_coef       .
_refine_ls_extinction_method     none
_refine_ls_goodness_of_fit_ref   1.028
_refine_ls_hydrogen_treatment    constr
_refine_ls_matrix_type           full
_refine_ls_number_parameters     908
_refine_ls_number_reflns         15409
_refine_ls_number_restraints     33
_refine_ls_R_factor_all          0.1066
_refine_ls_R_factor_gt           0.0745
_refine_ls_restrained_S_all      4.031
_refine_ls_shift/su_max          0.010
_refine_ls_shift/su_mean         0.000
_refine_ls_structure_factor_coef Fsqd
_refine_ls_weighting_details     
'w=1/[\s^2^(Fo^2^)+(0.0896P)^2^+11.0518P] where P=(Fo^2^+2Fc^2^)/3'
_refine_ls_weighting_scheme      calc
_refine_ls_wR_factor_gt          0.1782
_refine_ls_wR_factor_ref         0.2002
_refine_special_details          
;
 Refined as a 2-component twin.
;
_olex2_refinement_description    
;
1. Twinned data refinement
 Scales: 0.5089(14)
 0.4911(14)
2. Fixed Uiso
 At 1.2 times of:
  All C(H) groups, All C(H,H) groups
 At 1.5 times of:
  All C(H,H,H) groups
3. Restrained distances
 C55-C56
 1.5 with sigma of 0.02
 N12-C54
 1.45 with sigma of 0.02
 C59-C61
 1.45 with sigma of 0.02
 C62-C63
 1.45 with sigma of 0.02
 C62-C64
 1.54 with sigma of 0.02
 O5-C67
 1.46 with sigma of 0.02
 O5-C66
 1.53 with sigma of 0.02
 C65-C66
 1.78 with sigma of 0.02
 C67-C68
 1.65 with sigma of 0.02
 N12-C54 \\sim N12-C56 \\sim N12-C48
 with sigma of 0.02
 N13-C60 \\sim N13-C61 \\sim N13-C63 \\sim N13-C64
 with sigma of 0.02
4. Uiso/Uaniso restraints and constraints
Uanis(F3) \\sim Ueq: with sigma of 0.01 and sigma for terminal atoms of 0.01
Uanis(C55) = Uanis(C56)
Uanis(C53) = Uanis(C54)
Uanis(C68) = Uanis(C67)
Uanis(F7') = Uanis(F7)
Uanis(F11) = Uanis(F12')
Uanis(F1) = Uanis(F1')
Uanis(F3) = Uanis(F3')
Uanis(F2) = Uanis(F2')
Uanis(F8') = Uanis(F8)
Uanis(F9) = Uanis(F9')
Uanis(F9') = Uanis(F8)
Uanis(F7) = Uanis(F8')
Uanis(F12) = Uanis(F10')
Uanis(C64) = Uanis(C62)
Uanis(C60) = Uanis(C63)
5. Same fragment restrains
{F1', F2', F3'} sigma for 1-2: 0.02, 1-3: 0.04
as
{F1, F2, F3}
{F7', F8', F9'} sigma for 1-2: 0.02, 1-3: 0.04
as
{F7, F8, F9}
{F10', F11', F12'} sigma for 1-2: 0.02, 1-3: 0.04
as
{F10, F11, F12}
6. Others
 Sof(F1')=Sof(F2')=Sof(F3')=1-FVAR(1)
 Sof(F1)=Sof(F2)=Sof(F3)=FVAR(1)
 Sof(F7')=Sof(F8')=Sof(F9')=1-FVAR(2)
 Sof(F7)=Sof(F8)=Sof(F9)=FVAR(2)
 Sof(F10')=Sof(F11')=Sof(F12')=1-FVAR(3)
 Sof(F10)=Sof(F11)=Sof(F12)=FVAR(3)
 Fixed Sof: C54(0.5) C56(0.5) C60(0.5) C61(0.5) C63(0.5) C64(0.5)
7.a Secondary CH2 refined with riding coordinates:
 C16(H16A,H16B), C18(H18A,H18B), C20(H20A,H20B), C22(H22A,H22B), C24(H24A,
 H24B), C26(H26A,H26B), C28(H28A,H28B), C30(H30A,H30B), C46(H46A,H46B),
 C48(H48A,H48B), C50(H50A,H50B), C52(H52A,H52B), C66(H66A,H66B), C67(H67A,H67B)
7.b Me refined with riding coordinates:
 C15(H15A,H15B,H15C), C17(H17A,H17B,H17C), C19(H19A,H19B,H19C), C21(H21A,H21B,
 H21C), C23(H23A,H23B,H23C), C25(H25A,H25B,H25C), C27(H27A,H27B,H27C), C29(H29A,
 H29B,H29C), C45(H45A,H45B,H45C), C47(H47A,H47B,H47C), C49(H49A,H49B,H49C),
 C51(H51A,H51B,H51C), C53(H53A,H53B,H53C), C55(H55A,H55B,H55C), C65(H65A,H65B,
 H65C), C68(H68A,H68B,H68C)
7.c Aromatic/amide H refined with riding coordinates:
 C3(H3), C5(H5), C6(H6), C10(H10), C12(H12), C13(H13), C33(H33), C35(H35),
 C36(H36), C40(H40), C42(H42), C43(H43)
;
_atom_sites_solution_hydrogens   geom
_atom_sites_solution_primary     ?
_atom_sites_solution_secondary   ?
loop_
_atom_site_label
_atom_site_type_symbol
_atom_site_fract_x
_atom_site_fract_y
_atom_site_fract_z
_atom_site_U_iso_or_equiv
_atom_site_adp_type
_atom_site_occupancy
_atom_site_site_symmetry_order
_atom_site_calc_flag
_atom_site_refinement_flags_posn
_atom_site_refinement_flags_adp
_atom_site_refinement_flags_occupancy
_atom_site_disorder_assembly
_atom_site_disorder_group
Ni1 Ni 0.49662(5) 0.31138(5) 0.15161(4) 0.02193(18) Uani 1 1 d . . . . .
S1 S 0.36561(11) 0.28817(10) 0.06456(9) 0.0260(3) Uani 1 1 d . . . . .
S2 S 0.61862(11) 0.29681(11) 0.23075(9) 0.0296(3) Uani 1 1 d . . . . .
N1 N 0.4008(4) 0.3288(3) 0.2291(3) 0.0242(10) Uani 1 1 d . . . . .
N2 N 0.3990(3) 0.3820(3) 0.3045(3) 0.0248(10) Uani 1 1 d . . . . .
N3 N 0.5931(3) 0.2906(3) 0.0731(3) 0.0230(10) Uani 1 1 d . . . . .
N4 N 0.5946(4) 0.3143(3) 0.0116(3) 0.0277(11) Uani 1 1 d . . . . .
O1 O 0.4767(3) 0.4323(3) 0.3315(2) 0.0276(9) Uani 1 1 d . . . . .
O2 O 0.5246(3) 0.3599(3) 0.0058(3) 0.0301(9) Uani 1 1 d . . . . .
C1 C 0.2875(4) 0.2483(3) 0.1187(4) 0.0249(12) Uani 1 1 d . . . . .
C2 C 0.3127(4) 0.2742(3) 0.2018(3) 0.0231(12) Uani 1 1 d . . . . .
C3 C 0.2553(4) 0.2468(4) 0.2503(4) 0.0291(13) Uani 1 1 d . . . . .
H3 H 0.272671 0.265690 0.306315 0.035 Uiso 1 1 calc R . . . .
C4 C 0.1722(5) 0.1914(4) 0.2160(4) 0.0321(14) Uani 1 1 d . . . . .
C5 C 0.1478(4) 0.1643(4) 0.1342(4) 0.0321(14) Uani 1 1 d . . . . .
H5 H 0.091617 0.125834 0.110826 0.039 Uiso 1 1 calc R . . . .
C6 C 0.2049(5) 0.1929(4) 0.0851(4) 0.0333(15) Uani 1 1 d . . . . .
H6 H 0.186830 0.174348 0.029165 0.040 Uiso 1 1 calc R . . . .
C7 C 0.1121(5) 0.1592(5) 0.2657(5) 0.0409(17) Uani 1 1 d . . . . .
F1 F 0.1392(5) 0.0854(3) 0.2659(4) 0.075(2) Uani 0.835(6) 1 d D . . A 1
F2 F 0.1225(5) 0.2099(4) 0.3454(3) 0.074(2) Uani 0.835(6) 1 d D . . A 1
F3 F 0.0144(4) 0.1558(6) 0.2493(5) 0.086(2) Uani 0.835(6) 1 d D U . A 1
F1' F 0.054(3) 0.0907(16) 0.2159(17) 0.075(2) Uani 0.165(6) 1 d D . . A 2
F2' F 0.155(2) 0.153(2) 0.3190(18) 0.074(2) Uani 0.165(6) 1 d D . . A 2
F3' F 0.040(2) 0.218(2) 0.297(2) 0.086(2) Uani 0.165(6) 1 d D . . A 2
C8 C 0.6967(4) 0.2402(4) 0.1541(4) 0.0277(13) Uani 1 1 d . . . . .
C9 C 0.6771(4) 0.2423(3) 0.0791(4) 0.0243(12) Uani 1 1 d . . . . .
C10 C 0.7374(4) 0.2003(4) 0.0157(4) 0.0271(13) Uani 1 1 d . . . . .
H10 H 0.723939 0.202673 -0.035618 0.032 Uiso 1 1 calc R . . . .
C11 C 0.8173(4) 0.1551(4) 0.0284(4) 0.0298(13) Uani 1 1 d . . . . .
C12 C 0.8368(4) 0.1510(4) 0.1033(4) 0.0353(16) Uani 1 1 d . . . . .
H12 H 0.891440 0.119702 0.111577 0.042 Uiso 1 1 calc R . . . .
C13 C 0.7761(5) 0.1928(4) 0.1658(4) 0.0330(14) Uani 1 1 d . . . . .
H13 H 0.788422 0.189221 0.216686 0.040 Uiso 1 1 calc R . . . .
C14 C 0.8837(5) 0.1137(4) -0.0378(5) 0.0408(17) Uani 1 1 d . . . . .
F4 F 0.9378(4) 0.0526(3) -0.0301(3) 0.0671(13) Uani 1 1 d . . . . .
F5 F 0.8406(4) 0.0831(5) -0.1089(3) 0.100(2) Uani 1 1 d . . . . .
F6 F 0.9551(5) 0.1706(3) -0.0397(4) 0.102(2) Uani 1 1 d . . . . .
N5 N -0.5434(3) 0.4144(3) 0.8004(3) 0.0201(10) Uani 1 1 d . . . . .
C15 C -0.6356(4) 0.4312(4) 0.9267(4) 0.0317(14) Uani 1 1 d . . . . .
H15A H -0.668653 0.397385 0.952736 0.048 Uiso 1 1 calc R . . . .
H15B H -0.579583 0.465959 0.962136 0.048 Uiso 1 1 calc R . . . .
H15C H -0.683544 0.469287 0.916142 0.048 Uiso 1 1 calc R . . . .
C16 C -0.5967(4) 0.3710(4) 0.8478(3) 0.0252(12) Uani 1 1 d . . . . .
H16A H -0.550117 0.331818 0.859308 0.030 Uiso 1 1 calc R . . . .
H16B H -0.653817 0.335138 0.813429 0.030 Uiso 1 1 calc R . . . .
C17 C -0.7048(4) 0.4589(4) 0.7488(4) 0.0301(13) Uani 1 1 d . . . . .
H17A H -0.738197 0.509083 0.746222 0.045 Uiso 1 1 calc R . . . .
H17B H -0.696946 0.416741 0.694057 0.045 Uiso 1 1 calc R . . . .
H17C H -0.745200 0.432731 0.777903 0.045 Uiso 1 1 calc R . . . .
C18 C -0.6042(4) 0.4868(4) 0.7919(4) 0.0248(12) Uani 1 1 d . . . . .
H18A H -0.613175 0.530733 0.846494 0.030 Uiso 1 1 calc R . . . .
H18B H -0.565022 0.514777 0.762824 0.030 Uiso 1 1 calc R . . . .
C19 C -0.4652(5) 0.3727(4) 0.6646(4) 0.0349(15) Uani 1 1 d . . . . .
H19A H -0.459463 0.323655 0.613384 0.052 Uiso 1 1 calc R . . . .
H19B H -0.497044 0.419696 0.654582 0.052 Uiso 1 1 calc R . . . .
H19C H -0.398383 0.392439 0.690818 0.052 Uiso 1 1 calc R . . . .
C20 C -0.5277(4) 0.3455(4) 0.7187(3) 0.0260(12) Uani 1 1 d . . . . .
H20A H -0.495585 0.296777 0.726694 0.031 Uiso 1 1 calc R . . . .
H20B H -0.593976 0.323959 0.690557 0.031 Uiso 1 1 calc R . . . .
C21 C -0.3697(5) 0.3958(4) 0.8542(4) 0.0349(15) Uani 1 1 d . . . . .
H21A H -0.308251 0.428004 0.882600 0.052 Uiso 1 1 calc R . . . .
H21B H -0.398249 0.365534 0.885450 0.052 Uiso 1 1 calc R . . . .
H21C H -0.354229 0.353863 0.801052 0.052 Uiso 1 1 calc R . . . .
C22 C -0.4448(4) 0.4581(4) 0.8440(4) 0.0286(13) Uani 1 1 d . . . . .
H22A H -0.458593 0.501109 0.897937 0.034 Uiso 1 1 calc R . . . .
H22B H -0.414617 0.489450 0.813626 0.034 Uiso 1 1 calc R . . . .
N6 N 0.2515(4) 0.5475(3) 0.5169(3) 0.0241(8) Uani 1 1 d . . . . .
C23 C 0.1182(4) 0.4271(4) 0.4467(4) 0.0317(14) Uani 1 1 d . . . . .
H23A H 0.082901 0.394795 0.394367 0.048 Uiso 1 1 calc R . . . .
H23B H 0.154700 0.387168 0.464579 0.048 Uiso 1 1 calc R . . . .
H23C H 0.069819 0.456718 0.486284 0.048 Uiso 1 1 calc R . . . .
C24 C 0.1911(4) 0.4925(4) 0.4389(3) 0.0247(12) Uani 1 1 d . . . . .
H24A H 0.153523 0.531199 0.419322 0.030 Uiso 1 1 calc R . . . .
H24B H 0.238242 0.461781 0.397659 0.030 Uiso 1 1 calc R . . . .
C25 C 0.1293(4) 0.6704(4) 0.5617(4) 0.0306(14) Uani 1 1 d . . . . .
H25A H 0.088281 0.702622 0.606378 0.046 Uiso 1 1 calc R . . . .
H25B H 0.177875 0.710138 0.553540 0.046 Uiso 1 1 calc R . . . .
H25C H 0.086239 0.642364 0.512466 0.046 Uiso 1 1 calc R . . . .
C26 C 0.1841(4) 0.6030(4) 0.5814(4) 0.0277(13) Uani 1 1 d . . . . .
H26A H 0.134151 0.564569 0.591219 0.033 Uiso 1 1 calc R . . . .
H26B H 0.225569 0.632182 0.632194 0.033 Uiso 1 1 calc R . . . .
C27 C 0.3879(4) 0.6668(4) 0.5612(4) 0.0338(15) Uani 1 1 d . . . . .
H27A H 0.433235 0.697822 0.539710 0.051 Uiso 1 1 calc R . . . .
H27B H 0.344172 0.707621 0.598326 0.051 Uiso 1 1 calc R . . . .
H27C H 0.426980 0.638056 0.590103 0.051 Uiso 1 1 calc R . . . .
C28 C 0.3249(4) 0.6002(4) 0.4926(4) 0.0274(13) Uani 1 1 d . . . . .
H28A H 0.287554 0.630036 0.463022 0.033 Uiso 1 1 calc R . . . .
H28B H 0.370168 0.560633 0.454819 0.033 Uiso 1 1 calc R . . . .
C29 C 0.3704(5) 0.4243(4) 0.4990(4) 0.0324(14) Uani 1 1 d . . . . .
H29A H 0.400800 0.392162 0.528727 0.049 Uiso 1 1 calc R . . . .
H29B H 0.329864 0.384595 0.452145 0.049 Uiso 1 1 calc R . . . .
H29C H 0.423053 0.452614 0.480969 0.049 Uiso 1 1 calc R . . . .
C30 C 0.3044(4) 0.4918(4) 0.5535(4) 0.0292(13) Uani 1 1 d . . . . .
H30A H 0.346178 0.529924 0.601394 0.035 Uiso 1 1 calc R . . . .
H30B H 0.253284 0.462120 0.572662 0.035 Uiso 1 1 calc R . . . .
Ni2 Ni -0.00891(5) 0.30588(5) 0.70852(4) 0.02200(18) Uani 1 1 d . . . . .
S3 S -0.13720(10) 0.30349(10) 0.62638(9) 0.0258(3) Uani 1 1 d . . . . .
S4 S 0.11830(12) 0.27370(10) 0.77232(9) 0.0307(3) Uani 1 1 d . . . . .
N7 N -0.1051(4) 0.2857(3) 0.7739(3) 0.0264(11) Uani 1 1 d . . . . .
N8 N -0.1033(4) 0.3090(3) 0.8524(3) 0.0296(11) Uani 1 1 d . . . . .
N9 N 0.0873(3) 0.3209(3) 0.6402(3) 0.0245(10) Uani 1 1 d . . . . .
N10 N 0.0931(4) 0.3757(3) 0.6060(3) 0.0267(11) Uani 1 1 d . . . . .
O3 O -0.0256(3) 0.3523(3) 0.8899(2) 0.0336(10) Uani 1 1 d . . . . .
O4 O 0.0229(3) 0.4273(3) 0.6177(2) 0.0281(9) Uani 1 1 d . . . . .
C31 C -0.2201(4) 0.2445(4) 0.6603(3) 0.0238(12) Uani 1 1 d . . . . .
C32 C -0.1957(4) 0.2408(4) 0.7353(4) 0.0246(12) Uani 1 1 d . . . . .
C33 C -0.2579(5) 0.1962(4) 0.7662(4) 0.0298(13) Uani 1 1 d . . . . .
H33 H -0.241082 0.194042 0.817143 0.036 Uiso 1 1 calc R . . . .
C34 C -0.3450(5) 0.1545(4) 0.7223(4) 0.0317(14) Uani 1 1 d . . . . .
C35 C -0.3696(4) 0.1570(4) 0.6475(4) 0.0347(16) Uani 1 1 d . . . . .
H35 H -0.428647 0.127635 0.617183 0.042 Uiso 1 1 calc R . . . .
C36 C -0.3077(4) 0.2022(4) 0.6178(4) 0.0316(14) Uani 1 1 d . . . . .
H36 H -0.325198 0.204626 0.567061 0.038 Uiso 1 1 calc R . . . .
C37 C -0.4123(5) 0.1082(5) 0.7550(5) 0.0472(19) Uani 1 1 d . . . . .
F7 F -0.4076(8) 0.1384(7) 0.8362(6) 0.0699(13) Uani 0.528(6) 1 d D . . B 1
F8 F -0.5054(7) 0.1047(7) 0.7322(7) 0.0699(13) Uani 0.528(6) 1 d D . . B 1
F9 F -0.3868(7) 0.0246(6) 0.7337(6) 0.0699(13) Uani 0.528(6) 1 d D . . B 1
F7' F -0.3798(9) 0.1003(8) 0.8217(8) 0.0699(13) Uani 0.472(6) 1 d D . . B 2
F8' F -0.5027(8) 0.1548(8) 0.7802(7) 0.0699(13) Uani 0.472(6) 1 d D . . B 2
F9' F -0.4604(9) 0.0393(7) 0.7022(7) 0.0699(13) Uani 0.472(6) 1 d D . . B 2
C38 C 0.1905(4) 0.2361(4) 0.6880(4) 0.0274(13) Uani 1 1 d . . . . .
C39 C 0.1703(4) 0.2664(4) 0.6265(4) 0.0258(12) Uani 1 1 d . . . . .
C40 C 0.2248(4) 0.2415(4) 0.5589(4) 0.0281(13) Uani 1 1 d . . . . .
H40 H 0.210428 0.263114 0.518268 0.034 Uiso 1 1 calc R . . . .
C41 C 0.3015(5) 0.1841(4) 0.5505(4) 0.0344(15) Uani 1 1 d . . . . .
C42 C 0.3227(5) 0.1523(4) 0.6098(4) 0.0380(16) Uani 1 1 d . . . . .
H42 H 0.374481 0.113003 0.603834 0.046 Uiso 1 1 calc R . . . .
C43 C 0.2668(5) 0.1788(4) 0.6785(4) 0.0342(15) Uani 1 1 d . . . . .
H43 H 0.281198 0.157273 0.719156 0.041 Uiso 1 1 calc R . . . .
C44 C 0.3594(5) 0.1566(5) 0.4780(5) 0.0434(17) Uani 1 1 d . . . . .
F10 F 0.3235(7) 0.1702(10) 0.4170(5) 0.113(6) Uani 0.693(8) 1 d D . . C 1
F11 F 0.3931(9) 0.0760(5) 0.4571(6) 0.098(4) Uani 0.693(8) 1 d D . . C 1
F12 F 0.4511(5) 0.1968(6) 0.4931(5) 0.082(3) Uani 0.693(8) 1 d D . . C 1
F10' F 0.3703(15) 0.2122(12) 0.4466(14) 0.082(3) Uani 0.307(8) 1 d D . . C 2
F11' F 0.3182(13) 0.0830(11) 0.4197(9) 0.061(5) Uani 0.307(8) 1 d D . . C 2
F12' F 0.4447(18) 0.1313(14) 0.4882(12) 0.098(4) Uani 0.307(8) 1 d D . . C 2
N11 N 0.0331(3) 0.4209(3) 1.1399(3) 0.0204(10) Uani 1 1 d . . . . .
C45 C -0.1412(4) 0.4034(4) 1.0698(4) 0.0278(13) Uani 1 1 d . . . . .
H45A H -0.199050 0.436194 1.065082 0.042 Uiso 1 1 calc R . . . .
H45B H -0.114464 0.374663 1.016695 0.042 Uiso 1 1 calc R . . . .
H45C H -0.161901 0.360102 1.090461 0.042 Uiso 1 1 calc R . . . .
C46 C -0.0621(4) 0.4634(4) 1.1266(4) 0.0251(12) Uani 1 1 d . . . . .
H46A H -0.090991 0.493258 1.179415 0.030 Uiso 1 1 calc R . . . .
H46B H -0.043664 0.507785 1.105819 0.030 Uiso 1 1 calc R . . . .
C47 C -0.0525(5) 0.3743(4) 1.2410(4) 0.0325(14) Uani 1 1 d . . . . .
H47A H -0.067976 0.324486 1.254289 0.049 Uiso 1 1 calc R . . . .
H47B H -0.012023 0.417458 1.285727 0.049 Uiso 1 1 calc R . . . .
H47C H -0.114807 0.399494 1.231820 0.049 Uiso 1 1 calc R . . . .
C48 C 0.0048(5) 0.3462(4) 1.1662(4) 0.0307(14) Uani 1 1 d D . . . .
H48A H -0.035978 0.301573 1.121760 0.037 Uiso 1 1 calc R . . . .
H48B H 0.066715 0.319520 1.175618 0.037 Uiso 1 1 calc R . . . .
C49 C 0.1984(4) 0.4638(4) 1.2245(4) 0.0310(14) Uani 1 1 d . . . . .
H49A H 0.235494 0.514069 1.264542 0.047 Uiso 1 1 calc R . . . .
H49B H 0.187025 0.420568 1.247362 0.047 Uiso 1 1 calc R . . . .
H49C H 0.237074 0.439192 1.176579 0.047 Uiso 1 1 calc R . . . .
C50 C 0.0991(4) 0.4911(4) 1.2012(3) 0.0245(12) Uani 1 1 d . . . . .
H50A H 0.062048 0.517615 1.250592 0.029 Uiso 1 1 calc R . . . .
H50B H 0.111957 0.536187 1.180007 0.029 Uiso 1 1 calc R . . . .
C51 C 0.1280(4) 0.4405(4) 1.0283(4) 0.0283(13) Uani 1 1 d . . . . .
H51A H 0.159517 0.408334 0.977989 0.042 Uiso 1 1 calc R . . . .
H51B H 0.074608 0.474409 1.017995 0.042 Uiso 1 1 calc R . . . .
H51C H 0.178221 0.479202 1.067786 0.042 Uiso 1 1 calc R . . . .
C52 C 0.0850(4) 0.3789(4) 1.0607(3) 0.0240(12) Uani 1 1 d . . . . .
H52A H 0.139436 0.343950 1.069290 0.029 Uiso 1 1 calc R . . . .
H52B H 0.036040 0.339168 1.019602 0.029 Uiso 1 1 calc R . . . .
N12 N -0.500000 0.000000 1.000000 0.0342(17) Uani 1 2 d DS T P . .
C53 C -0.6188(6) 0.0575(6) 0.9194(5) 0.065(2) Uani 1 1 d . . . . .
H53A H -0.637688 0.101823 0.899484 0.097 Uiso 1 1 calc R . . . .
H53B H -0.610366 0.003057 0.873685 0.097 Uiso 1 1 calc R . . . .
H53C H -0.671311 0.049468 0.952218 0.097 Uiso 1 1 calc R . . . .
C54 C -0.5176(13) 0.0864(9) 0.9723(10) 0.065(2) Uani 0.5 1 d D . . . .
C55 C -0.4093(11) -0.0611(7) 0.8735(8) 0.120(5) Uani 1 1 d D . . . .
H55A H -0.358794 -0.065903 0.834624 0.180 Uiso 1 1 calc R . . . .
H55B H -0.407138 -0.110907 0.888736 0.180 Uiso 1 1 calc R . . . .
H55C H -0.475765 -0.059323 0.849188 0.180 Uiso 1 1 calc R . . . .
C56 C -0.3879(16) 0.0213(12) 0.9483(12) 0.120(5) Uani 0.5 1 d D . . . .
N13 N 0.000000 0.000000 0.500000 0.0361(17) Uani 1 2 d DS T P . .
C59 C -0.0361(10) 0.1221(6) 0.4529(7) 0.097(4) Uani 1 1 d D . . . .
C60 C 0.0253(15) 0.0962(9) 0.5165(16) 0.090(5) Uani 0.5 1 d D . . . .
C61 C -0.0631(19) 0.0285(13) 0.4413(16) 0.122(11) Uani 0.5 1 d D . . . .
C62 C 0.1310(12) -0.0340(8) 0.3960(9) 0.150(7) Uani 1 1 d D . . . .
C63 C 0.1125(11) 0.0110(10) 0.4872(11) 0.090(5) Uani 0.5 1 d D . . . .
C64 C 0.0227(17) -0.0581(13) 0.4102(12) 0.150(7) Uani 0.5 1 d D . . . .
O5 O 1.2183(10) -0.0220(7) -0.2886(9) 0.184(6) Uani 1 1 d D . . . .
C65 C 1.0787(13) 0.0711(10) -0.1888(14) 0.192(10) Uani 1 1 d D . . . .
H65A H 1.071680 0.074591 -0.133808 0.288 Uiso 1 1 calc R . . . .
H65B H 1.092824 0.128928 -0.187533 0.288 Uiso 1 1 calc R . . . .
H65C H 1.016374 0.046902 -0.221310 0.288 Uiso 1 1 calc R . . . .
C66 C 1.1664(11) 0.0120(12) -0.2267(7) 0.137(6) Uani 1 1 d D . . . .
H66A H 1.220589 0.039933 -0.184744 0.165 Uiso 1 1 calc R . . . .
H66B H 1.145954 -0.040144 -0.217720 0.165 Uiso 1 1 calc R . . . .
C67 C 1.3089(12) -0.0714(11) -0.3074(11) 0.223(9) Uani 1 1 d D . . . .
H67A H 1.296538 -0.128007 -0.303980 0.268 Uiso 1 1 calc R . . . .
H67B H 1.363760 -0.040241 -0.267225 0.268 Uiso 1 1 calc R . . . .
C68 C 1.3416(14) -0.0859(12) -0.3958(11) 0.223(9) Uani 1 1 d D . . . .
H68A H 1.402317 -0.119099 -0.406871 0.335 Uiso 1 1 calc R . . . .
H68B H 1.287774 -0.117622 -0.435635 0.335 Uiso 1 1 calc R . . . .
H68C H 1.354920 -0.029954 -0.398922 0.335 Uiso 1 1 calc R . . . .

loop_
_atom_site_aniso_label
_atom_site_aniso_U_11
_atom_site_aniso_U_22
_atom_site_aniso_U_33
_atom_site_aniso_U_23
_atom_site_aniso_U_13
_atom_site_aniso_U_12
Ni1 0.0196(4) 0.0251(4) 0.0228(4) 0.0112(3) 0.0010(3) 0.0003(3)
S1 0.0217(7) 0.0323(8) 0.0256(7) 0.0133(6) -0.0012(6) 0.0025(6)
S2 0.0231(7) 0.0416(9) 0.0263(8) 0.0163(7) -0.0027(6) 0.0002(6)
N1 0.026(3) 0.026(2) 0.024(3) 0.014(2) -0.002(2) -0.0016(19)
N2 0.023(3) 0.030(3) 0.023(3) 0.011(2) 0.001(2) 0.001(2)
N3 0.019(2) 0.025(2) 0.027(3) 0.012(2) -0.0005(19) 0.0012(18)
N4 0.029(3) 0.030(3) 0.025(3) 0.012(2) -0.001(2) -0.001(2)
O1 0.024(2) 0.031(2) 0.027(2) 0.0116(18) -0.0039(17) -0.0032(17)
O2 0.030(2) 0.032(2) 0.034(2) 0.018(2) 0.0036(18) 0.0076(18)
C1 0.018(3) 0.020(3) 0.034(3) 0.008(2) 0.001(2) 0.005(2)
C2 0.021(3) 0.022(3) 0.029(3) 0.012(2) 0.000(2) 0.004(2)
C3 0.024(3) 0.030(3) 0.037(4) 0.017(3) 0.003(3) 0.006(2)
C4 0.024(3) 0.027(3) 0.050(4) 0.019(3) 0.009(3) 0.005(2)
C5 0.020(3) 0.027(3) 0.047(4) 0.013(3) 0.001(3) -0.001(2)
C6 0.028(3) 0.028(3) 0.037(4) 0.005(3) -0.005(3) 0.005(3)
C7 0.028(4) 0.044(4) 0.062(5) 0.033(4) 0.001(3) 0.001(3)
F1 0.113(5) 0.039(3) 0.090(5) 0.038(3) 0.058(4) 0.020(3)
F2 0.100(5) 0.059(4) 0.054(4) 0.010(3) 0.041(3) -0.033(4)
F3 0.028(3) 0.154(7) 0.114(5) 0.098(5) -0.005(3) -0.020(3)
F1' 0.113(5) 0.039(3) 0.090(5) 0.038(3) 0.058(4) 0.020(3)
F2' 0.100(5) 0.059(4) 0.054(4) 0.010(3) 0.041(3) -0.033(4)
F3' 0.028(3) 0.154(7) 0.114(5) 0.098(5) -0.005(3) -0.020(3)
C8 0.020(3) 0.028(3) 0.036(3) 0.013(3) 0.001(3) -0.005(2)
C9 0.023(3) 0.019(3) 0.031(3) 0.010(2) -0.004(2) -0.005(2)
C10 0.023(3) 0.024(3) 0.031(3) 0.008(3) -0.001(2) -0.005(2)
C11 0.016(3) 0.032(3) 0.039(4) 0.012(3) -0.002(2) 0.000(2)
C12 0.018(3) 0.036(3) 0.051(4) 0.016(3) -0.007(3) 0.002(2)
C13 0.027(3) 0.042(4) 0.035(4) 0.021(3) -0.004(3) -0.004(3)
C14 0.029(3) 0.035(4) 0.052(4) 0.010(3) 0.002(3) 0.003(3)
F4 0.067(3) 0.061(3) 0.079(3) 0.030(3) 0.020(3) 0.040(2)
F5 0.063(3) 0.159(6) 0.036(3) -0.011(3) -0.005(2) 0.068(4)
F6 0.098(4) 0.059(3) 0.132(5) 0.010(3) 0.081(4) -0.008(3)
N5 0.021(2) 0.020(2) 0.019(2) 0.0067(19) 0.0019(19) -0.0031(18)
C15 0.018(3) 0.048(4) 0.035(4) 0.023(3) 0.005(3) 0.004(3)
C16 0.020(3) 0.032(3) 0.027(3) 0.015(3) 0.002(2) -0.004(2)
C17 0.028(3) 0.034(3) 0.031(3) 0.016(3) 0.001(3) 0.000(3)
C18 0.028(3) 0.022(3) 0.026(3) 0.011(2) 0.004(2) 0.005(2)
C19 0.045(4) 0.035(3) 0.025(3) 0.012(3) 0.008(3) 0.010(3)
C20 0.032(3) 0.023(3) 0.024(3) 0.009(2) 0.002(2) 0.005(2)
C21 0.022(3) 0.047(4) 0.038(4) 0.019(3) 0.002(3) 0.001(3)
C22 0.019(3) 0.032(3) 0.031(3) 0.009(3) 0.000(2) -0.004(2)
N6 0.0185(19) 0.039(2) 0.019(2) 0.016(2) 0.0027(16) 0.004(2)
C23 0.024(3) 0.045(4) 0.027(3) 0.016(3) -0.002(3) -0.003(3)
C24 0.021(3) 0.035(3) 0.020(3) 0.014(3) -0.006(2) 0.000(2)
C25 0.026(3) 0.042(4) 0.027(3) 0.017(3) 0.003(3) 0.008(3)
C26 0.016(3) 0.046(4) 0.023(3) 0.014(3) 0.005(2) 0.002(2)
C27 0.023(3) 0.049(4) 0.033(4) 0.019(3) 0.002(3) -0.005(3)
C28 0.025(3) 0.039(3) 0.024(3) 0.019(3) 0.006(2) 0.002(3)
C29 0.027(3) 0.042(4) 0.033(4) 0.020(3) 0.000(3) 0.007(3)
C30 0.024(3) 0.045(4) 0.026(3) 0.022(3) -0.002(3) 0.000(3)
Ni2 0.0202(4) 0.0259(4) 0.0219(4) 0.0117(3) 0.0001(3) -0.0020(3)
S3 0.0227(7) 0.0335(8) 0.0240(7) 0.0145(6) 0.0002(6) -0.0009(6)
S4 0.0271(8) 0.0401(9) 0.0291(8) 0.0187(7) -0.0030(6) -0.0016(6)
N7 0.028(3) 0.026(3) 0.027(3) 0.014(2) 0.000(2) -0.002(2)
N8 0.037(3) 0.031(3) 0.024(3) 0.013(2) 0.002(2) -0.003(2)
N9 0.022(2) 0.027(2) 0.025(3) 0.011(2) -0.001(2) -0.0040(19)
N10 0.029(3) 0.028(3) 0.020(3) 0.007(2) -0.003(2) -0.002(2)
O3 0.036(2) 0.042(3) 0.021(2) 0.0115(19) -0.0025(18) -0.012(2)
O4 0.029(2) 0.029(2) 0.030(2) 0.0151(18) 0.0052(18) 0.0019(17)
C31 0.020(3) 0.025(3) 0.026(3) 0.009(2) 0.003(2) 0.003(2)
C32 0.021(3) 0.024(3) 0.028(3) 0.010(2) 0.003(2) 0.001(2)
C33 0.031(3) 0.035(3) 0.025(3) 0.014(3) 0.001(3) -0.003(3)
C34 0.029(3) 0.028(3) 0.038(4) 0.013(3) 0.006(3) 0.000(2)
C35 0.021(3) 0.040(4) 0.039(4) 0.012(3) -0.002(3) -0.008(3)
C36 0.026(3) 0.036(3) 0.029(3) 0.009(3) -0.009(3) -0.003(3)
C37 0.037(4) 0.056(5) 0.048(4) 0.022(4) -0.013(3) -0.027(3)
F7 0.070(3) 0.071(3) 0.075(3) 0.035(3) 0.018(2) -0.024(3)
F8 0.070(3) 0.071(3) 0.075(3) 0.035(3) 0.018(2) -0.024(3)
F9 0.070(3) 0.071(3) 0.075(3) 0.035(3) 0.018(2) -0.024(3)
F7' 0.070(3) 0.071(3) 0.075(3) 0.035(3) 0.018(2) -0.024(3)
F8' 0.070(3) 0.071(3) 0.075(3) 0.035(3) 0.018(2) -0.024(3)
F9' 0.070(3) 0.071(3) 0.075(3) 0.035(3) 0.018(2) -0.024(3)
C38 0.020(3) 0.027(3) 0.031(3) 0.008(3) -0.005(2) -0.007(2)
C39 0.020(3) 0.027(3) 0.030(3) 0.012(3) -0.001(2) -0.003(2)
C40 0.021(3) 0.033(3) 0.027(3) 0.009(3) -0.003(2) -0.007(2)
C41 0.023(3) 0.032(3) 0.041(4) 0.007(3) -0.002(3) -0.006(3)
C42 0.022(3) 0.028(3) 0.058(4) 0.011(3) -0.005(3) -0.002(2)
C43 0.026(3) 0.032(3) 0.048(4) 0.020(3) -0.003(3) -0.002(3)
C44 0.027(3) 0.045(4) 0.054(5) 0.013(4) 0.011(3) 0.010(3)
F10 0.072(6) 0.236(16) 0.032(4) 0.046(7) 0.025(4) 0.097(8)
F11 0.148(10) 0.045(4) 0.105(7) 0.022(5) 0.087(7) 0.048(6)
F12 0.053(4) 0.100(6) 0.071(5) 0.007(4) 0.032(3) -0.029(4)
F10' 0.053(4) 0.100(6) 0.071(5) 0.007(4) 0.032(3) -0.029(4)
F11' 0.057(10) 0.052(10) 0.038(8) -0.021(7) -0.004(7) -0.003(8)
F12' 0.148(10) 0.045(4) 0.105(7) 0.022(5) 0.087(7) 0.048(6)
N11 0.016(2) 0.025(2) 0.025(3) 0.015(2) 0.0020(19) 0.0057(18)
C45 0.021(3) 0.032(3) 0.031(3) 0.012(3) 0.004(2) 0.002(2)
C46 0.019(3) 0.028(3) 0.031(3) 0.014(3) 0.004(2) 0.004(2)
C47 0.042(4) 0.032(3) 0.027(3) 0.015(3) 0.008(3) 0.000(3)
C48 0.041(4) 0.025(3) 0.032(3) 0.018(3) 0.000(3) 0.007(3)
C49 0.025(3) 0.040(3) 0.029(3) 0.015(3) -0.009(3) 0.000(3)
C50 0.022(3) 0.027(3) 0.026(3) 0.012(3) 0.004(2) 0.003(2)
C51 0.023(3) 0.042(3) 0.022(3) 0.015(3) 0.002(2) -0.004(3)
C52 0.020(3) 0.031(3) 0.019(3) 0.008(2) -0.001(2) 0.000(2)
N12 0.022(3) 0.022(3) 0.058(5) 0.017(3) -0.007(3) -0.003(3)
C53 0.067(5) 0.057(4) 0.062(5) 0.014(4) -0.014(4) 0.027(4)
C54 0.067(5) 0.057(4) 0.062(5) 0.014(4) -0.014(4) 0.027(4)
C55 0.169(11) 0.089(7) 0.128(10) 0.065(7) 0.031(9) 0.088(8)
C56 0.169(11) 0.089(7) 0.128(10) 0.065(7) 0.031(9) 0.088(8)
N13 0.037(4) 0.023(4) 0.042(4) 0.006(3) 0.007(3) -0.009(3)
C59 0.164(11) 0.050(5) 0.094(8) 0.042(5) 0.037(8) 0.041(6)
C60 0.065(8) 0.038(6) 0.162(15) 0.034(8) 0.009(9) -0.025(6)
C61 0.13(2) 0.099(18) 0.16(3) 0.089(19) -0.084(19) -0.023(15)
C62 0.219(15) 0.081(7) 0.187(13) 0.072(8) 0.162(12) 0.084(9)
C63 0.065(8) 0.038(6) 0.162(15) 0.034(8) 0.009(9) -0.025(6)
C64 0.219(15) 0.081(7) 0.187(13) 0.072(8) 0.162(12) 0.084(9)
O5 0.181(11) 0.094(7) 0.230(14) 0.005(8) 0.072(11) 0.017(7)
C65 0.20(2) 0.097(12) 0.28(3) 0.070(14) 0.099(19) -0.039(12)
C66 0.134(13) 0.224(19) 0.063(8) 0.070(10) -0.008(8) -0.043(13)
C67 0.182(13) 0.143(11) 0.242(17) -0.050(11) 0.128(12) -0.029(9)
C68 0.182(13) 0.143(11) 0.242(17) -0.050(11) 0.128(12) -0.029(9)

_geom_special_details            
;
 All esds (except the esd in the dihedral angle between two l.s. planes)
 are estimated using the full covariance matrix.  The cell esds are taken
 into account individually in the estimation of esds in distances, angles
 and torsion angles; correlations between esds in cell parameters are only
 used when they are defined by crystal symmetry.  An approximate (isotropic)
 treatment of cell esds is used for estimating esds involving l.s. planes.
;
loop_
_geom_bond_atom_site_label_1
_geom_bond_atom_site_label_2
_geom_bond_distance
_geom_bond_site_symmetry_2
_geom_bond_publ_flag
Ni1 S1 2.2211(16) . ?
Ni1 S2 2.1991(16) . ?
Ni1 N1 1.885(5) . ?
Ni1 N3 1.899(5) . ?
S1 C1 1.754(6) . ?
S2 C8 1.753(6) . ?
N1 N2 1.309(7) . ?
N1 C2 1.426(7) . ?
N2 O1 1.279(6) . ?
N3 N4 1.317(7) . ?
N3 C9 1.426(7) . ?
N4 O2 1.251(6) . ?
C1 C2 1.409(8) . ?
C1 C6 1.386(8) . ?
C2 C3 1.390(8) . ?
C3 C4 1.393(9) . ?
C4 C5 1.384(9) . ?
C4 C7 1.474(9) . ?
C5 C6 1.408(9) . ?
C7 F1 1.305(8) . ?
C7 F2 1.355(10) . ?
C7 F3 1.324(8) . ?
C7 F1' 1.35(3) . ?
C7 F2' 1.14(3) . ?
C7 F3' 1.38(3) . ?
C8 C9 1.380(9) . ?
C8 C13 1.399(9) . ?
C9 C10 1.395(8) . ?
C10 C11 1.388(8) . ?
C11 C12 1.391(9) . ?
C11 C14 1.478(9) . ?
C12 C13 1.386(9) . ?
C14 F4 1.317(8) . ?
C14 F5 1.284(8) . ?
C14 F6 1.353(8) . ?
N5 C16 1.516(7) . ?
N5 C18 1.533(7) . ?
N5 C20 1.508(7) . ?
N5 C22 1.522(7) . ?
C15 C16 1.516(8) . ?
C17 C18 1.495(8) . ?
C19 C20 1.506(8) . ?
C21 C22 1.525(9) . ?
N6 C24 1.530(7) . ?
N6 C26 1.528(7) . ?
N6 C28 1.502(7) . ?
N6 C30 1.512(7) . ?
C23 C24 1.509(8) . ?
C25 C26 1.511(8) . ?
C27 C28 1.513(8) . ?
C29 C30 1.515(9) . ?
Ni2 S3 2.2044(16) . ?
Ni2 S4 2.2042(17) . ?
Ni2 N7 1.898(5) . ?
Ni2 N9 1.903(5) . ?
S3 C31 1.757(6) . ?
S4 C38 1.752(6) . ?
N7 N8 1.312(7) . ?
N7 C32 1.416(7) . ?
N8 O3 1.262(6) . ?
N9 N10 1.297(7) . ?
N9 C39 1.426(7) . ?
N10 O4 1.263(6) . ?
C31 C32 1.401(8) . ?
C31 C36 1.389(8) . ?
C32 C33 1.384(8) . ?
C33 C34 1.389(9) . ?
C34 C35 1.390(9) . ?
C34 C37 1.465(9) . ?
C35 C36 1.375(9) . ?
C37 F7 1.348(13) . ?
C37 F8 1.288(12) . ?
C37 F9 1.364(12) . ?
C37 F7' 1.314(14) . ?
C37 F8' 1.451(14) . ?
C37 F9' 1.314(12) . ?
C38 C39 1.407(8) . ?
C38 C43 1.390(9) . ?
C39 C40 1.377(8) . ?
C40 C41 1.400(9) . ?
C41 C42 1.389(10) . ?
C41 C44 1.472(10) . ?
C42 C43 1.403(10) . ?
C44 F10 1.281(11) . ?
C44 F11 1.356(10) . ?
C44 F12 1.354(10) . ?
C44 F10' 1.28(2) . ?
C44 F11' 1.362(14) . ?
C44 F12' 1.26(2) . ?
N11 C46 1.530(7) . ?
N11 C48 1.554(7) . ?
N11 C50 1.501(7) . ?
N11 C52 1.534(7) . ?
C45 C46 1.498(8) . ?
C47 C48 1.499(9) . ?
C49 C50 1.509(8) . ?
C51 C52 1.493(8) . ?
N12 C54 1.730(12) 2_457 ?
N12 C54 1.730(12) . ?
N12 C56 1.90(2) 2_457 ?
N12 C56 1.90(2) . ?
C53 C54 1.573(18) . ?
C55 C56 1.523(17) . ?
N13 C60 1.557(12) . ?
N13 C60 1.557(12) 2_556 ?
N13 C61 1.547(14) 2_556 ?
N13 C61 1.547(14) . ?
N13 C63 1.553(13) . ?
N13 C63 1.553(13) 2_556 ?
N13 C64 1.582(15) . ?
N13 C64 1.582(15) 2_556 ?
C59 C60 1.58(3) . ?
C61 C64 1.80(3) . ?
C62 C63 1.557(16) . ?
C63 C64 1.81(3) . ?
O5 C66 1.285(13) . ?
O5 C67 1.464(15) . ?
C65 C66 1.561(15) . ?
C67 C68 1.601(16) . ?

loop_
_geom_angle_atom_site_label_1
_geom_angle_atom_site_label_2
_geom_angle_atom_site_label_3
_geom_angle
_geom_angle_site_symmetry_1
_geom_angle_site_symmetry_3
_geom_angle_publ_flag
S2 Ni1 S1 164.30(7) . . ?
N1 Ni1 S1 85.10(15) . . ?
N1 Ni1 S2 93.39(15) . . ?
N1 Ni1 N3 178.5(2) . . ?
N3 Ni1 S1 94.89(14) . . ?
N3 Ni1 S2 86.20(14) . . ?
C1 S1 Ni1 94.1(2) . . ?
C8 S2 Ni1 96.6(2) . . ?
N2 N1 Ni1 132.4(4) . . ?
N2 N1 C2 112.5(5) . . ?
C2 N1 Ni1 115.2(4) . . ?
O1 N2 N1 114.6(4) . . ?
N4 N3 Ni1 129.3(4) . . ?
N4 N3 C9 113.2(5) . . ?
C9 N3 Ni1 117.5(4) . . ?
O2 N4 N3 115.5(5) . . ?
C2 C1 S1 116.8(4) . . ?
C6 C1 S1 124.4(5) . . ?
C6 C1 C2 118.8(6) . . ?
C1 C2 N1 113.8(5) . . ?
C3 C2 N1 124.8(5) . . ?
C3 C2 C1 121.4(5) . . ?
C2 C3 C4 119.4(6) . . ?
C3 C4 C7 120.4(6) . . ?
C5 C4 C3 119.7(6) . . ?
C5 C4 C7 119.9(6) . . ?
C4 C5 C6 121.1(6) . . ?
C1 C6 C5 119.7(6) . . ?
F1 C7 C4 114.1(6) . . ?
F1 C7 F2 101.2(7) . . ?
F1 C7 F3 109.5(7) . . ?
F2 C7 C4 113.1(6) . . ?
F3 C7 C4 114.4(6) . . ?
F3 C7 F2 103.3(7) . . ?
F1' C7 C4 108.4(13) . . ?
F1' C7 F3' 100.4(18) . . ?
F2' C7 C4 115.0(15) . . ?
F2' C7 F1' 118.1(19) . . ?
F2' C7 F3' 106(2) . . ?
F3' C7 C4 107.1(14) . . ?
C9 C8 S2 117.6(5) . . ?
C9 C8 C13 119.5(6) . . ?
C13 C8 S2 122.9(5) . . ?
C8 C9 N3 115.0(5) . . ?
C8 C9 C10 120.8(6) . . ?
C10 C9 N3 124.1(5) . . ?
C11 C10 C9 119.2(6) . . ?
C10 C11 C12 120.6(6) . . ?
C10 C11 C14 119.1(6) . . ?
C12 C11 C14 120.3(6) . . ?
C13 C12 C11 119.7(6) . . ?
C12 C13 C8 120.2(6) . . ?
F4 C14 C11 115.0(6) . . ?
F4 C14 F6 101.8(6) . . ?
F5 C14 C11 115.4(6) . . ?
F5 C14 F4 107.4(6) . . ?
F5 C14 F6 105.1(7) . . ?
F6 C14 C11 110.8(6) . . ?
C16 N5 C18 111.6(4) . . ?
C16 N5 C22 111.0(4) . . ?
C20 N5 C16 106.9(4) . . ?
C20 N5 C18 110.7(4) . . ?
C20 N5 C22 111.7(4) . . ?
C22 N5 C18 105.0(4) . . ?
N5 C16 C15 115.5(5) . . ?
C17 C18 N5 115.0(5) . . ?
C19 C20 N5 115.8(5) . . ?
N5 C22 C21 113.7(5) . . ?
C26 N6 C24 111.7(5) . . ?
C28 N6 C24 105.0(4) . . ?
C28 N6 C26 112.7(4) . . ?
C28 N6 C30 111.2(5) . . ?
C30 N6 C24 111.2(4) . . ?
C30 N6 C26 105.2(4) . . ?
C23 C24 N6 114.8(5) . . ?
C25 C26 N6 115.3(5) . . ?
N6 C28 C27 115.3(5) . . ?
C29 C30 N6 116.3(5) . . ?
S4 Ni2 S3 165.76(7) . . ?
N7 Ni2 S3 85.93(15) . . ?
N7 Ni2 S4 93.88(16) . . ?
N7 Ni2 N9 177.5(2) . . ?
N9 Ni2 S3 93.73(15) . . ?
N9 Ni2 S4 85.85(15) . . ?
C31 S3 Ni2 96.2(2) . . ?
C38 S4 Ni2 94.6(2) . . ?
N8 N7 Ni2 130.2(4) . . ?
N8 N7 C32 112.0(5) . . ?
C32 N7 Ni2 117.7(4) . . ?
O3 N8 N7 114.5(5) . . ?
N10 N9 Ni2 130.8(4) . . ?
N10 N9 C39 113.1(5) . . ?
C39 N9 Ni2 116.0(4) . . ?
O4 N10 N9 116.0(5) . . ?
C32 C31 S3 117.3(4) . . ?
C36 C31 S3 124.1(5) . . ?
C36 C31 C32 118.6(5) . . ?
C31 C32 N7 114.4(5) . . ?
C33 C32 N7 125.1(5) . . ?
C33 C32 C31 120.5(5) . . ?
C32 C33 C34 119.7(6) . . ?
C33 C34 C35 120.4(6) . . ?
C33 C34 C37 120.1(6) . . ?
C35 C34 C37 119.5(6) . . ?
C36 C35 C34 119.4(6) . . ?
C35 C36 C31 121.4(6) . . ?
F7 C37 C34 114.2(7) . . ?
F7 C37 F9 102.8(8) . . ?
F8 C37 C34 115.5(7) . . ?
F8 C37 F7 106.6(9) . . ?
F8 C37 F9 105.5(8) . . ?
F9 C37 C34 111.2(7) . . ?
F7' C37 C34 116.5(7) . . ?
F7' C37 F8' 101.4(9) . . ?
F7' C37 F9' 114.5(9) . . ?
F8' C37 C34 110.8(7) . . ?
F9' C37 C34 116.1(7) . . ?
F9' C37 F8' 93.9(8) . . ?
C39 C38 S4 117.7(5) . . ?
C43 C38 S4 124.0(5) . . ?
C43 C38 C39 118.3(6) . . ?
C38 C39 N9 113.6(5) . . ?
C40 C39 N9 124.8(5) . . ?
C40 C39 C38 121.5(6) . . ?
C39 C40 C41 119.4(6) . . ?
C40 C41 C44 119.6(6) . . ?
C42 C41 C40 120.4(6) . . ?
C42 C41 C44 120.0(6) . . ?
C41 C42 C43 119.4(6) . . ?
C38 C43 C42 121.0(6) . . ?
F10 C44 C41 117.9(6) . . ?
F10 C44 F11 112.4(9) . . ?
F10 C44 F12 103.4(9) . . ?
F11 C44 C41 113.0(7) . . ?
F12 C44 C41 111.8(6) . . ?
F12 C44 F11 95.6(8) . . ?
F10' C44 C41 115.6(10) . . ?
F10' C44 F11' 107.9(13) . . ?
F11' C44 C41 111.1(9) . . ?
F12' C44 C41 113.6(11) . . ?
F12' C44 F10' 107.6(14) . . ?
F12' C44 F11' 99.9(13) . . ?
C46 N11 C48 109.2(4) . . ?
C46 N11 C52 110.6(4) . . ?
C50 N11 C46 106.4(4) . . ?
C50 N11 C48 113.9(4) . . ?
C50 N11 C52 111.0(4) . . ?
C52 N11 C48 105.8(4) . . ?
C45 C46 N11 115.3(5) . . ?
C47 C48 N11 113.5(5) . . ?
N11 C50 C49 115.9(5) . . ?
C51 C52 N11 115.0(5) . . ?
C54 N12 C54 180.0(3) 2_457 . ?
C54 N12 C56 68.4(8) . . ?
C54 N12 C56 111.6(8) . 2_457 ?
C54 N12 C56 68.4(8) 2_457 2_457 ?
C54 N12 C56 111.6(8) 2_457 . ?
C56 N12 C56 180.0(11) . 2_457 ?
C53 C54 N12 101.1(9) . . ?
C55 C56 N12 92.8(12) . . ?
C60 N13 C60 180(2) 2_556 . ?
C60 N13 C63 109.2(10) 2_556 . ?
C60 N13 C63 109.2(10) . 2_556 ?
C60 N13 C63 70.8(10) . . ?
C60 N13 C63 70.8(10) 2_556 2_556 ?
C60 N13 C64 70.6(12) 2_556 . ?
C60 N13 C64 109.4(12) . . ?
C60 N13 C64 109.4(12) 2_556 2_556 ?
C60 N13 C64 70.6(12) . 2_556 ?
C61 N13 C60 110.4(11) . 2_556 ?
C61 N13 C60 69.6(11) 2_556 2_556 ?
C61 N13 C60 110.4(11) 2_556 . ?
C61 N13 C60 69.6(11) . . ?
C61 N13 C61 180.0(14) 2_556 . ?
C61 N13 C63 71.3(13) . 2_556 ?
C61 N13 C63 71.3(13) 2_556 . ?
C61 N13 C63 108.7(13) 2_556 2_556 ?
C61 N13 C63 108.7(13) . . ?
C61 N13 C64 70.5(15) 2_556 2_556 ?
C61 N13 C64 70.5(15) . . ?
C61 N13 C64 109.5(15) . 2_556 ?
C61 N13 C64 109.5(15) 2_556 . ?
C63 N13 C63 180.0 . 2_556 ?
C64 N13 C63 109.6(10) . 2_556 ?
C64 N13 C63 70.4(10) . . ?
C64 N13 C63 109.6(10) 2_556 . ?
C64 N13 C63 70.4(10) 2_556 2_556 ?
C64 N13 C64 180.0(9) . 2_556 ?
N13 C60 C59 109.3(13) . . ?
N13 C61 C64 55.7(9) . . ?
N13 C63 C64 55.6(6) . . ?
C62 C63 N13 109.5(11) . . ?
C62 C63 C64 54.6(8) . . ?
N13 C64 C61 53.9(8) . . ?
N13 C64 C63 54.1(7) . . ?
C63 C64 C61 88.4(10) . . ?
C66 O5 C67 136.6(17) . . ?
O5 C66 C65 147.0(16) . . ?
O5 C67 C68 111.1(16) . . ?

loop_
_geom_torsion_atom_site_label_1
_geom_torsion_atom_site_label_2
_geom_torsion_atom_site_label_3
_geom_torsion_atom_site_label_4
_geom_torsion
_geom_torsion_site_symmetry_1
_geom_torsion_site_symmetry_2
_geom_torsion_site_symmetry_3
_geom_torsion_site_symmetry_4
_geom_torsion_publ_flag
Ni1 S1 C1 C2 23.7(4) . . . . ?
Ni1 S1 C1 C6 -155.4(5) . . . . ?
Ni1 S2 C8 C9 16.6(5) . . . . ?
Ni1 S2 C8 C13 -162.6(5) . . . . ?
Ni1 N1 N2 O1 0.4(7) . . . . ?
Ni1 N1 C2 C1 -29.5(6) . . . . ?
Ni1 N1 C2 C3 149.9(5) . . . . ?
Ni1 N3 N4 O2 3.1(7) . . . . ?
Ni1 N3 C9 C8 -20.4(6) . . . . ?
Ni1 N3 C9 C10 160.3(4) . . . . ?
S1 Ni1 N1 N2 -143.4(5) . . . . ?
S1 Ni1 N1 C2 36.9(4) . . . . ?
S1 Ni1 N3 N4 40.9(5) . . . . ?
S1 Ni1 N3 C9 -138.9(4) . . . . ?
S1 C1 C2 N1 -1.1(6) . . . . ?
S1 C1 C2 C3 179.5(4) . . . . ?
S1 C1 C6 C5 179.5(5) . . . . ?
S2 Ni1 N1 N2 52.3(5) . . . . ?
S2 Ni1 N1 C2 -127.4(4) . . . . ?
S2 Ni1 N3 N4 -154.8(5) . . . . ?
S2 Ni1 N3 C9 25.4(4) . . . . ?
S2 C8 C9 N3 -0.7(7) . . . . ?
S2 C8 C9 C10 178.6(4) . . . . ?
S2 C8 C13 C12 -178.4(5) . . . . ?
N1 C2 C3 C4 -178.2(5) . . . . ?
N2 N1 C2 C1 150.7(5) . . . . ?
N2 N1 C2 C3 -29.9(7) . . . . ?
N3 C9 C10 C11 -179.9(5) . . . . ?
N4 N3 C9 C8 159.8(5) . . . . ?
N4 N3 C9 C10 -19.5(7) . . . . ?
C1 C2 C3 C4 1.1(8) . . . . ?
C2 N1 N2 O1 -179.9(4) . . . . ?
C2 C1 C6 C5 0.4(8) . . . . ?
C2 C3 C4 C5 0.1(9) . . . . ?
C2 C3 C4 C7 178.0(5) . . . . ?
C3 C4 C5 C6 -1.0(9) . . . . ?
C3 C4 C7 F1 -92.9(8) . . . . ?
C3 C4 C7 F2 22.1(9) . . . . ?
C3 C4 C7 F3 140.0(8) . . . . ?
C3 C4 C7 F1' -163.8(16) . . . . ?
C3 C4 C7 F2' -29(2) . . . . ?
C3 C4 C7 F3' 88.6(17) . . . . ?
C4 C5 C6 C1 0.7(9) . . . . ?
C5 C4 C7 F1 85.1(8) . . . . ?
C5 C4 C7 F2 -160.0(6) . . . . ?
C5 C4 C7 F3 -42.1(10) . . . . ?
C5 C4 C7 F1' 14.1(17) . . . . ?
C5 C4 C7 F2' 149(2) . . . . ?
C5 C4 C7 F3' -93.4(17) . . . . ?
C6 C1 C2 N1 178.1(5) . . . . ?
C6 C1 C2 C3 -1.4(8) . . . . ?
C7 C4 C5 C6 -178.9(6) . . . . ?
C8 C9 C10 C11 0.8(8) . . . . ?
C9 N3 N4 O2 -177.1(5) . . . . ?
C9 C8 C13 C12 2.4(9) . . . . ?
C9 C10 C11 C12 0.5(9) . . . . ?
C9 C10 C11 C14 -177.5(5) . . . . ?
C10 C11 C12 C13 -0.3(9) . . . . ?
C10 C11 C14 F4 -160.9(6) . . . . ?
C10 C11 C14 F5 -35.0(9) . . . . ?
C10 C11 C14 F6 84.4(8) . . . . ?
C11 C12 C13 C8 -1.2(9) . . . . ?
C12 C11 C14 F4 21.1(9) . . . . ?
C12 C11 C14 F5 147.1(7) . . . . ?
C12 C11 C14 F6 -93.6(8) . . . . ?
C13 C8 C9 N3 178.4(5) . . . . ?
C13 C8 C9 C10 -2.2(8) . . . . ?
C14 C11 C12 C13 177.6(6) . . . . ?
C16 N5 C18 C17 -60.8(6) . . . . ?
C16 N5 C20 C19 -173.3(5) . . . . ?
C16 N5 C22 C21 62.8(6) . . . . ?
C18 N5 C16 C15 -48.9(6) . . . . ?
C18 N5 C20 C19 64.9(6) . . . . ?
C18 N5 C22 C21 -176.4(5) . . . . ?
C20 N5 C16 C15 -170.0(5) . . . . ?
C20 N5 C18 C17 58.1(6) . . . . ?
C20 N5 C22 C21 -56.4(6) . . . . ?
C22 N5 C16 C15 67.9(6) . . . . ?
C22 N5 C18 C17 178.9(5) . . . . ?
C22 N5 C20 C19 -51.7(7) . . . . ?
C24 N6 C26 C25 -64.4(6) . . . . ?
C24 N6 C28 C27 174.5(5) . . . . ?
C24 N6 C30 C29 54.0(7) . . . . ?
C26 N6 C24 C23 -63.3(6) . . . . ?
C26 N6 C28 C27 52.8(7) . . . . ?
C26 N6 C30 C29 175.0(5) . . . . ?
C28 N6 C24 C23 174.3(5) . . . . ?
C28 N6 C26 C25 53.5(7) . . . . ?
C28 N6 C30 C29 -62.7(7) . . . . ?
C30 N6 C24 C23 53.9(7) . . . . ?
C30 N6 C26 C25 174.9(5) . . . . ?
C30 N6 C28 C27 -65.0(6) . . . . ?
Ni2 S3 C31 C32 17.8(4) . . . . ?
Ni2 S3 C31 C36 -162.6(5) . . . . ?
Ni2 S4 C38 C39 23.6(4) . . . . ?
Ni2 S4 C38 C43 -156.8(5) . . . . ?
Ni2 N7 N8 O3 0.7(8) . . . . ?
Ni2 N7 C32 C31 -22.7(6) . . . . ?
Ni2 N7 C32 C33 157.4(5) . . . . ?
Ni2 N9 N10 O4 -1.8(7) . . . . ?
Ni2 N9 C39 C38 -24.4(6) . . . . ?
Ni2 N9 C39 C40 153.2(5) . . . . ?
S3 Ni2 N7 N8 -149.9(5) . . . . ?
S3 Ni2 N7 C32 28.1(4) . . . . ?
S3 C31 C32 N7 -0.4(7) . . . . ?
S3 C31 C32 C33 179.5(4) . . . . ?
S3 C31 C36 C35 179.9(5) . . . . ?
S4 Ni2 N7 N8 44.4(5) . . . . ?
S4 Ni2 N7 C32 -137.6(4) . . . . ?
S4 C38 C39 N9 -3.7(7) . . . . ?
S4 C38 C39 C40 178.7(4) . . . . ?
S4 C38 C43 C42 -179.1(5) . . . . ?
N7 C32 C33 C34 -179.9(6) . . . . ?
N8 N7 C32 C31 155.6(5) . . . . ?
N8 N7 C32 C33 -24.3(8) . . . . ?
N9 C39 C40 C41 -176.7(5) . . . . ?
N10 N9 C39 C38 152.7(5) . . . . ?
N10 N9 C39 C40 -29.8(8) . . . . ?
C31 C32 C33 C34 0.2(9) . . . . ?
C32 N7 N8 O3 -177.3(5) . . . . ?
C32 C31 C36 C35 -0.4(9) . . . . ?
C32 C33 C34 C35 0.4(9) . . . . ?
C32 C33 C34 C37 -179.0(6) . . . . ?
C33 C34 C35 C36 -1.0(10) . . . . ?
C33 C34 C37 F7 26.6(11) . . . . ?
C33 C34 C37 F8 150.7(8) . . . . ?
C33 C34 C37 F9 -89.2(9) . . . . ?
C33 C34 C37 F7' -7.7(12) . . . . ?
C33 C34 C37 F8' 107.5(8) . . . . ?
C33 C34 C37 F9' -147.1(9) . . . . ?
C34 C35 C36 C31 1.0(10) . . . . ?
C35 C34 C37 F7 -152.8(8) . . . . ?
C35 C34 C37 F8 -28.7(11) . . . . ?
C35 C34 C37 F9 91.5(9) . . . . ?
C35 C34 C37 F7' 172.9(9) . . . . ?
C35 C34 C37 F8' -71.9(9) . . . . ?
C35 C34 C37 F9' 33.6(12) . . . . ?
C36 C31 C32 N7 179.9(5) . . . . ?
C36 C31 C32 C33 -0.2(8) . . . . ?
C37 C34 C35 C36 178.4(7) . . . . ?
C38 C39 C40 C41 0.7(8) . . . . ?
C39 N9 N10 O4 -178.3(5) . . . . ?
C39 C38 C43 C42 0.5(9) . . . . ?
C39 C40 C41 C42 0.0(9) . . . . ?
C39 C40 C41 C44 179.4(6) . . . . ?
C40 C41 C42 C43 -0.4(9) . . . . ?
C40 C41 C44 F10 -15.7(13) . . . . ?
C40 C41 C44 F11 -149.5(9) . . . . ?
C40 C41 C44 F12 103.9(8) . . . . ?
C40 C41 C44 F10' 31.5(14) . . . . ?
C40 C41 C44 F11' -91.8(12) . . . . ?
C40 C41 C44 F12' 156.5(13) . . . . ?
C41 C42 C43 C38 0.2(9) . . . . ?
C42 C41 C44 F10 163.7(11) . . . . ?
C42 C41 C44 F11 29.8(11) . . . . ?
C42 C41 C44 F12 -76.7(9) . . . . ?
C42 C41 C44 F10' -149.2(13) . . . . ?
C42 C41 C44 F11' 87.5(13) . . . . ?
C42 C41 C44 F12' -24.1(15) . . . . ?
C43 C38 C39 N9 176.7(5) . . . . ?
C43 C38 C39 C40 -0.9(8) . . . . ?
C44 C41 C42 C43 -179.8(6) . . . . ?
C46 N11 C48 C47 -57.7(6) . . . . ?
C46 N11 C50 C49 179.7(5) . . . . ?
C46 N11 C52 C51 67.6(6) . . . . ?
C48 N11 C46 C45 -53.8(6) . . . . ?
C48 N11 C50 C49 59.3(6) . . . . ?
C48 N11 C52 C51 -174.2(5) . . . . ?
C50 N11 C46 C45 -177.2(5) . . . . ?
C50 N11 C48 C47 61.1(6) . . . . ?
C50 N11 C52 C51 -50.2(6) . . . . ?
C52 N11 C46 C45 62.2(6) . . . . ?
C52 N11 C48 C47 -176.8(5) . . . . ?
C52 N11 C50 C49 -59.9(6) . . . . ?
C56 N12 C54 C53 -55.6(12) 2_457 . . . ?
C56 N12 C54 C53 124.4(12) . . . . ?
N13 C61 C64 C63 -45.0(9) . . . . ?
N13 C63 C64 C61 44.9(10) . . . . ?
C60 N13 C61 C64 120.5(14) . . . . ?
C60 N13 C61 C64 -59.5(14) 2_556 . . . ?
C60 N13 C63 C62 -110.6(16) . . . . ?
C60 N13 C63 C62 69.4(16) 2_556 . . . ?
C60 N13 C63 C64 60.2(15) 2_556 . . . ?
C60 N13 C63 C64 -119.8(15) . . . . ?
C60 N13 C64 C61 -58.9(13) . . . . ?
C60 N13 C64 C61 121.1(13) 2_556 . . . ?
C60 N13 C64 C63 -119.7(13) 2_556 . . . ?
C60 N13 C64 C63 60.3(13) . . . . ?
C61 N13 C60 C59 177.1(17) 2_556 . . . ?
C61 N13 C60 C59 -2.9(17) . . . . ?
C61 N13 C63 C62 128.9(15) 2_556 . . . ?
C61 N13 C63 C62 -51.1(15) . . . . ?
C61 N13 C63 C64 -60.3(14) . . . . ?
C61 N13 C63 C64 119.7(14) 2_556 . . . ?
C61 N13 C64 C61 180.000(8) 2_556 . . . ?
C61 N13 C64 C63 -60.8(12) 2_556 . . . ?
C61 N13 C64 C63 119.2(12) . . . . ?
C62 C63 C64 N13 -169.3(15) . . . . ?
C62 C63 C64 C61 -124.4(16) . . . . ?
C63 N13 C60 C59 116.5(17) . . . . ?
C63 N13 C60 C59 -63.5(17) 2_556 . . . ?
C63 N13 C61 C64 -119.8(11) 2_556 . . . ?
C63 N13 C61 C64 60.2(11) . . . . ?
C63 N13 C64 C61 60.8(12) 2_556 . . . ?
C63 N13 C64 C61 -119.2(12) . . . . ?
C63 N13 C64 C63 180.000(3) 2_556 . . . ?
C64 N13 C60 C59 -123.5(17) 2_556 . . . ?
C64 N13 C60 C59 56.5(17) . . . . ?
C64 N13 C61 C64 180.000(4) 2_556 . . . ?
C64 N13 C63 C62 -170.8(13) 2_556 . . . ?
C64 N13 C63 C62 9.2(13) . . . . ?
C64 N13 C63 C64 180.000(2) 2_556 . . . ?
C66 O5 C67 C68 -173.6(18) . . . . ?
C67 O5 C66 C65 172(2) . . . . ?

_shelx_res_file                  
;
TITL twin4_a.res in P-1 C64H102N12O5S4F12Ni2
    twin5.res
    created by SHELXL-2018/3 at 10:16:36 on 09-Jul-2018
REM FREE C61 C64
CELL 0.71073 13.3985 16.8518 18.0347 112.816 92.719 91.167
ZERR 2 0.0006 0.0009 0.0009 0.001 0.001 0.002
LATT 1
SFAC C H F N Ni O S
UNIT 126 176 24 24 4 10 8
EQIV $1 -1-X,-Y,2-Z
EQIV $2 -X,-Y,1-Z
DFIX 1.5 C55 C56
DFIX 1.45 N12 C54
DFIX 1.45 C59 C61
DFIX 1.45 C62 C63
DFIX 1.54 C62 C64
DFIX 1.46 O5 C67
DFIX 1.53 O5 C66
DFIX 1.78 C65 C66
DFIX 1.65 C67 C68
SADI N12 C54 N12 C56 N12 C48
SADI N13 C60 N13 C61 N13 C63 N13 C64
ISOR 0.01 0.01 F3
EADP C55 C56
EADP C53 C54
EADP C68 C67
EADP F7' F7
EADP F11 F12'
EADP F1 F1'
EADP F3 F3'
EADP F2 F2'
EADP F8' F8
EADP F9 F9'
EADP F9' F8
EADP F7 F8'
EADP F12 F10'
EADP C64 C62
EADP C60 C63

L.S. 25
PLAN  10
SIZE 0.22 0.16 0.05
TEMP -173.14
FREE C59 C61
FREE C60 C61
FREE C60 C64_$1
FREE C60 C64_$2
FREE C60 C63
FREE C61 C63_$2
FREE C62 C64
FREE C63 C61_$2
FREE C64 C60_$2
FREE C54 C56
BOND
LIST 4
HTAB
CONF
fmap 2
acta
MERG 0
REM <olex2.extras>
REM <HklSrc "%./twin5.hkl">
REM </olex2.extras>

WGHT    0.089600   11.051801
BASF   0.49107
FVAR       0.38096   0.83481   0.52834   0.69311
NI1   5    0.496620    0.311377    0.151613    11.00000    0.01964    0.02507 =
         0.02277    0.01124    0.00096    0.00029
S1    7    0.365612    0.288165    0.064563    11.00000    0.02169    0.03225 =
         0.02560    0.01328   -0.00121    0.00246
S2    7    0.618624    0.296813    0.230748    11.00000    0.02313    0.04162 =
         0.02626    0.01627   -0.00270    0.00020
N1    4    0.400789    0.328843    0.229062    11.00000    0.02586    0.02568 =
         0.02442    0.01413   -0.00243   -0.00163
N2    4    0.399049    0.381978    0.304537    11.00000    0.02312    0.02972 =
         0.02254    0.01131    0.00093    0.00108
N3    4    0.593086    0.290578    0.073059    11.00000    0.01887    0.02500 =
         0.02704    0.01230   -0.00048    0.00124
N4    4    0.594575    0.314304    0.011571    11.00000    0.02918    0.02958 =
         0.02485    0.01151   -0.00077   -0.00077
O1    6    0.476744    0.432338    0.331518    11.00000    0.02425    0.03095 =
         0.02708    0.01160   -0.00387   -0.00321
O2    6    0.524568    0.359919    0.005751    11.00000    0.03032    0.03175 =
         0.03381    0.01848    0.00356    0.00762
C1    1    0.287547    0.248342    0.118746    11.00000    0.01839    0.02003 =
         0.03405    0.00789    0.00118    0.00508
C2    1    0.312687    0.274213    0.201763    11.00000    0.02094    0.02176 =
         0.02852    0.01192    0.00028    0.00374
C3    1    0.255313    0.246800    0.250260    11.00000    0.02431    0.02954 =
         0.03711    0.01660    0.00265    0.00591
AFIX  43
H3    2    0.272671    0.265690    0.306315    11.00000   -1.20000
AFIX   0
C4    1    0.172154    0.191397    0.215969    11.00000    0.02438    0.02651 =
         0.04974    0.01882    0.00872    0.00456
C5    1    0.147774    0.164327    0.134187    11.00000    0.02032    0.02684 =
         0.04746    0.01276    0.00109   -0.00086
AFIX  43
H5    2    0.091617    0.125834    0.110826    11.00000   -1.20000
AFIX   0
C6    1    0.204867    0.192928    0.085088    11.00000    0.02756    0.02846 =
         0.03668    0.00523   -0.00457    0.00520
AFIX  43
H6    2    0.186830    0.174348    0.029165    11.00000   -1.20000
AFIX   0
C7    1    0.112102    0.159241    0.265685    11.00000    0.02834    0.04373 =
         0.06181    0.03302    0.00076    0.00129
SAME 0.02 0.04 F1' > F3'
PART 1
F1    3    0.139248    0.085357    0.265851    21.00000    0.11328    0.03890 =
         0.08975    0.03808    0.05770    0.01978
F2    3    0.122493    0.209864    0.345353    21.00000    0.09963    0.05900 =
         0.05441    0.00988    0.04073   -0.03276
F3    3    0.014373    0.155826    0.249291    21.00000    0.02797    0.15446 =
         0.11373    0.09762   -0.00452   -0.01986
PART 0
PART 2
F1'   3    0.054291    0.090663    0.215938   -21.00000    0.11328    0.03890 =
         0.08975    0.03808    0.05770    0.01978
F2'   3    0.155199    0.153205    0.319042   -21.00000    0.09963    0.05900 =
         0.05441    0.00988    0.04073   -0.03276
F3'   3    0.039899    0.218227    0.297489   -21.00000    0.02797    0.15446 =
         0.11373    0.09762   -0.00452   -0.01986
PART 0
C8    1    0.696736    0.240177    0.154111    11.00000    0.01983    0.02767 =
         0.03556    0.01270    0.00058   -0.00496
C9    1    0.677067    0.242324    0.079109    11.00000    0.02325    0.01899 =
         0.03054    0.01033   -0.00357   -0.00516
C10   1    0.737382    0.200334    0.015675    11.00000    0.02325    0.02402 =
         0.03125    0.00841   -0.00055   -0.00489
AFIX  43
H10   2    0.723939    0.202673   -0.035618    11.00000   -1.20000
AFIX   0
C11   1    0.817313    0.155076    0.028446    11.00000    0.01646    0.03166 =
         0.03918    0.01211   -0.00212   -0.00037
C12   1    0.836799    0.150984    0.103304    11.00000    0.01767    0.03578 =
         0.05072    0.01581   -0.00698    0.00237
AFIX  43
H12   2    0.891440    0.119702    0.111577    11.00000   -1.20000
AFIX   0
C13   1    0.776086    0.192783    0.165780    11.00000    0.02662    0.04171 =
         0.03517    0.02083   -0.00368   -0.00384
AFIX  43
H13   2    0.788422    0.189221    0.216686    11.00000   -1.20000
AFIX   0
C14   1    0.883693    0.113669   -0.037786    11.00000    0.02907    0.03476 =
         0.05209    0.00983    0.00198    0.00291
F4    3    0.937794    0.052592   -0.030131    11.00000    0.06674    0.06133 =
         0.07908    0.03027    0.01964    0.03972
F5    3    0.840577    0.083115   -0.108868    11.00000    0.06305    0.15851 =
         0.03643   -0.01077   -0.00522    0.06774
F6    3    0.955095    0.170623   -0.039718    11.00000    0.09757    0.05893 =
         0.13163    0.00976    0.08070   -0.00807

N5    4   -0.543373    0.414405    0.800372    11.00000    0.02121    0.01970 =
         0.01870    0.00671    0.00194   -0.00314
C15   1   -0.635556    0.431229    0.926667    11.00000    0.01774    0.04834 =
         0.03533    0.02267    0.00476    0.00437
AFIX  33
H15A  2   -0.668653    0.397385    0.952736    11.00000   -1.50000
H15B  2   -0.579583    0.465959    0.962136    11.00000   -1.50000
H15C  2   -0.683544    0.469287    0.916142    11.00000   -1.50000
AFIX   0
C16   1   -0.596719    0.371001    0.847776    11.00000    0.02018    0.03203 =
         0.02681    0.01518    0.00211   -0.00361
AFIX  23
H16A  2   -0.550117    0.331818    0.859308    11.00000   -1.20000
H16B  2   -0.653817    0.335138    0.813429    11.00000   -1.20000
AFIX   0
C17   1   -0.704792    0.458948    0.748817    11.00000    0.02811    0.03449 =
         0.03061    0.01597    0.00083    0.00018
AFIX  33
H17A  2   -0.738197    0.509083    0.746222    11.00000   -1.50000
H17B  2   -0.696946    0.416741    0.694057    11.00000   -1.50000
H17C  2   -0.745200    0.432731    0.777903    11.00000   -1.50000
AFIX   0
C18   1   -0.604162    0.486845    0.791941    11.00000    0.02845    0.02158 =
         0.02626    0.01105    0.00434    0.00481
AFIX  23
H18A  2   -0.613175    0.530733    0.846494    11.00000   -1.20000
H18B  2   -0.565022    0.514777    0.762824    11.00000   -1.20000
AFIX   0
C19   1   -0.465179    0.372699    0.664649    11.00000    0.04542    0.03524 =
         0.02529    0.01211    0.00822    0.01050
AFIX  33
H19A  2   -0.459463    0.323655    0.613384    11.00000   -1.50000
H19B  2   -0.497044    0.419696    0.654582    11.00000   -1.50000
H19C  2   -0.398383    0.392439    0.690818    11.00000   -1.50000
AFIX   0
C20   1   -0.527658    0.345505    0.718697    11.00000    0.03177    0.02250 =
         0.02406    0.00929    0.00217    0.00541
AFIX  23
H20A  2   -0.495585    0.296777    0.726694    11.00000   -1.20000
H20B  2   -0.593976    0.323959    0.690557    11.00000   -1.20000
AFIX   0
C21   1   -0.369679    0.395816    0.854190    11.00000    0.02216    0.04711 =
         0.03751    0.01873    0.00153    0.00060
AFIX  33
H21A  2   -0.308251    0.428004    0.882600    11.00000   -1.50000
H21B  2   -0.398249    0.365534    0.885450    11.00000   -1.50000
H21C  2   -0.354229    0.353863    0.801052    11.00000   -1.50000
AFIX   0
C22   1   -0.444844    0.458127    0.844028    11.00000    0.01947    0.03167 =
         0.03083    0.00853   -0.00035   -0.00428
AFIX  23
H22A  2   -0.458593    0.501109    0.897937    11.00000   -1.20000
H22B  2   -0.414617    0.489450    0.813626    11.00000   -1.20000
AFIX   0

N6    4    0.251460    0.547463    0.516870    11.00000    0.01847    0.03936 =
         0.01904    0.01617    0.00268    0.00393
C23   1    0.118245    0.427055    0.446725    11.00000    0.02382    0.04536 =
         0.02711    0.01606   -0.00239   -0.00310
AFIX  33
H23A  2    0.082901    0.394795    0.394367    11.00000   -1.50000
H23B  2    0.154700    0.387168    0.464579    11.00000   -1.50000
H23C  2    0.069819    0.456718    0.486284    11.00000   -1.50000
AFIX   0
C24   1    0.191097    0.492473    0.438941    11.00000    0.02120    0.03498 =
         0.01979    0.01352   -0.00615    0.00010
AFIX  23
H24A  2    0.153523    0.531199    0.419322    11.00000   -1.20000
H24B  2    0.238242    0.461781    0.397659    11.00000   -1.20000
AFIX   0
C25   1    0.129317    0.670446    0.561722    11.00000    0.02634    0.04232 =
         0.02661    0.01671    0.00309    0.00758
AFIX  33
H25A  2    0.088281    0.702622    0.606378    11.00000   -1.50000
H25B  2    0.177875    0.710138    0.553540    11.00000   -1.50000
H25C  2    0.086239    0.642364    0.512466    11.00000   -1.50000
AFIX   0
C26   1    0.184128    0.602950    0.581426    11.00000    0.01621    0.04555 =
         0.02270    0.01449    0.00461    0.00216
AFIX  23
H26A  2    0.134151    0.564569    0.591219    11.00000   -1.20000
H26B  2    0.225569    0.632182    0.632194    11.00000   -1.20000
AFIX   0
C27   1    0.387864    0.666788    0.561225    11.00000    0.02254    0.04903 =
         0.03252    0.01918    0.00192   -0.00478
AFIX  33
H27A  2    0.433235    0.697822    0.539710    11.00000   -1.50000
H27B  2    0.344172    0.707621    0.598326    11.00000   -1.50000
H27C  2    0.426980    0.638056    0.590103    11.00000   -1.50000
AFIX   0
C28   1    0.324893    0.600207    0.492589    11.00000    0.02539    0.03895 =
         0.02419    0.01857    0.00572    0.00213
AFIX  23
H28A  2    0.287554    0.630036    0.463022    11.00000   -1.20000
H28B  2    0.370168    0.560633    0.454819    11.00000   -1.20000
AFIX   0
C29   1    0.370357    0.424331    0.499036    11.00000    0.02675    0.04186 =
         0.03349    0.01999   -0.00017    0.00694
AFIX  33
H29A  2    0.400800    0.392162    0.528727    11.00000   -1.50000
H29B  2    0.329864    0.384595    0.452145    11.00000   -1.50000
H29C  2    0.423053    0.452614    0.480969    11.00000   -1.50000
AFIX   0
C30   1    0.304444    0.491756    0.553548    11.00000    0.02351    0.04511 =
         0.02649    0.02246   -0.00185    0.00045
AFIX  23
H30A  2    0.346178    0.529924    0.601394    11.00000   -1.20000
H30B  2    0.253284    0.462120    0.572662    11.00000   -1.20000
AFIX   0

NI2   5   -0.008911    0.305879    0.708516    11.00000    0.02022    0.02586 =
         0.02192    0.01174    0.00013   -0.00202
S3    7   -0.137195    0.303486    0.626378    11.00000    0.02271    0.03352 =
         0.02402    0.01445    0.00016   -0.00089
S4    7    0.118296    0.273698    0.772317    11.00000    0.02708    0.04013 =
         0.02914    0.01872   -0.00302   -0.00162
N7    4   -0.105079    0.285741    0.773921    11.00000    0.02839    0.02632 =
         0.02735    0.01391   -0.00041   -0.00240
N8    4   -0.103307    0.309037    0.852363    11.00000    0.03650    0.03054 =
         0.02362    0.01287    0.00205   -0.00301
N9    4    0.087251    0.320895    0.640173    11.00000    0.02241    0.02668 =
         0.02474    0.01082   -0.00064   -0.00399
N10   4    0.093080    0.375728    0.605988    11.00000    0.02933    0.02773 =
         0.02042    0.00722   -0.00268   -0.00240
O3    6   -0.025600    0.352315    0.889912    11.00000    0.03588    0.04172 =
         0.02139    0.01146   -0.00250   -0.01246
O4    6    0.022865    0.427298    0.617706    11.00000    0.02948    0.02878 =
         0.02971    0.01507    0.00520    0.00188
C31   1   -0.220100    0.244505    0.660339    11.00000    0.02047    0.02476 =
         0.02553    0.00877    0.00263    0.00302
C32   1   -0.195676    0.240838    0.735321    11.00000    0.02148    0.02407 =
         0.02785    0.00962    0.00295    0.00136
C33   1   -0.257866    0.196180    0.766196    11.00000    0.03122    0.03497 =
         0.02499    0.01407    0.00063   -0.00303
AFIX  43
H33   2   -0.241082    0.194042    0.817143    11.00000   -1.20000
AFIX   0
C34   1   -0.344995    0.154475    0.722314    11.00000    0.02949    0.02783 =
         0.03845    0.01327    0.00594   -0.00048
C35   1   -0.369598    0.156952    0.647498    11.00000    0.02142    0.03965 =
         0.03893    0.01171   -0.00174   -0.00802
AFIX  43
H35   2   -0.428647    0.127635    0.617183    11.00000   -1.20000
AFIX   0
C36   1   -0.307699    0.202213    0.617789    11.00000    0.02555    0.03601 =
         0.02856    0.00873   -0.00922   -0.00274
AFIX  43
H36   2   -0.325198    0.204626    0.567061    11.00000   -1.20000
AFIX   0
C37   1   -0.412278    0.108215    0.755045    11.00000    0.03717    0.05551 =
         0.04780    0.02208   -0.01314   -0.02739
SAME 0.02 0.04 F7' > F9'
PART 1
F7    3   -0.407636    0.138402    0.836174    31.00000    0.06981    0.07082 =
         0.07527    0.03506    0.01801   -0.02397
F8    3   -0.505402    0.104663    0.732160    31.00000    0.06981    0.07082 =
         0.07527    0.03506    0.01801   -0.02397
F9    3   -0.386802    0.024603    0.733685    31.00000    0.06981    0.07082 =
         0.07527    0.03506    0.01801   -0.02397
PART 0
PART 2
F7'   3   -0.379804    0.100337    0.821683   -31.00000    0.06981    0.07082 =
         0.07527    0.03506    0.01801   -0.02397
F8'   3   -0.502741    0.154805    0.780237   -31.00000    0.06981    0.07082 =
         0.07527    0.03506    0.01801   -0.02397
F9'   3   -0.460387    0.039293    0.702177   -31.00000    0.06981    0.07082 =
         0.07527    0.03506    0.01801   -0.02397
PART 0
C38   1    0.190535    0.236097    0.687957    11.00000    0.01997    0.02739 =
         0.03121    0.00847   -0.00492   -0.00719
C39   1    0.170275    0.266365    0.626451    11.00000    0.02029    0.02701 =
         0.03032    0.01187   -0.00125   -0.00252
C40   1    0.224786    0.241489    0.558872    11.00000    0.02139    0.03257 =
         0.02730    0.00923   -0.00252   -0.00733
AFIX  43
H40   2    0.210428    0.263114    0.518268    11.00000   -1.20000
AFIX   0
C41   1    0.301547    0.184060    0.550506    11.00000    0.02266    0.03213 =
         0.04100    0.00682   -0.00240   -0.00561
C42   1    0.322673    0.152294    0.609776    11.00000    0.02178    0.02847 =
         0.05774    0.01129   -0.00520   -0.00151
AFIX  43
H42   2    0.374481    0.113003    0.603834    11.00000   -1.20000
AFIX   0
C43   1    0.266759    0.178798    0.678493    11.00000    0.02557    0.03249 =
         0.04789    0.02019   -0.00297   -0.00215
AFIX  43
H43   2    0.281198    0.157273    0.719156    11.00000   -1.20000
AFIX   0
C44   1    0.359370    0.156647    0.477960    11.00000    0.02667    0.04459 =
         0.05425    0.01295    0.01056    0.00956
SAME 0.02 0.04 F10' > F12'
PART 1
F10   3    0.323470    0.170213    0.417001    41.00000    0.07186    0.23636 =
         0.03165    0.04636    0.02473    0.09682
F11   3    0.393123    0.076004    0.457146    41.00000    0.14814    0.04453 =
         0.10532    0.02242    0.08718    0.04846
F12   3    0.451075    0.196770    0.493146    41.00000    0.05251    0.09975 =
         0.07062    0.00733    0.03204   -0.02868
PART 0
PART 2
F10'  3    0.370349    0.212220    0.446602   -41.00000    0.05251    0.09975 =
         0.07062    0.00733    0.03204   -0.02868
F11'  3    0.318211    0.082986    0.419728   -41.00000    0.05670    0.05178 =
         0.03814   -0.02123   -0.00410   -0.00283
F12'  3    0.444681    0.131342    0.488155   -41.00000    0.14814    0.04453 =
         0.10532    0.02242    0.08718    0.04846

PART 0
N11   4    0.033116    0.420882    1.139924    11.00000    0.01648    0.02541 =
         0.02469    0.01524    0.00198    0.00571
C45   1   -0.141231    0.403403    1.069801    11.00000    0.02144    0.03206 =
         0.03056    0.01246    0.00442    0.00158
AFIX  33
H45A  2   -0.199050    0.436194    1.065082    11.00000   -1.50000
H45B  2   -0.114464    0.374663    1.016695    11.00000   -1.50000
H45C  2   -0.161901    0.360102    1.090461    11.00000   -1.50000
AFIX   0
C46   1   -0.062147    0.463415    1.126627    11.00000    0.01919    0.02836 =
         0.03070    0.01424    0.00424    0.00356
AFIX  23
H46A  2   -0.090991    0.493258    1.179415    11.00000   -1.20000
H46B  2   -0.043664    0.507785    1.105819    11.00000   -1.20000
AFIX   0
C47   1   -0.052466    0.374339    1.240989    11.00000    0.04196    0.03241 =
         0.02730    0.01543    0.00827   -0.00040
AFIX  33
H47A  2   -0.067976    0.324486    1.254289    11.00000   -1.50000
H47B  2   -0.012023    0.417458    1.285727    11.00000   -1.50000
H47C  2   -0.114807    0.399494    1.231820    11.00000   -1.50000
AFIX   0
C48   1    0.004757    0.346159    1.166232    11.00000    0.04138    0.02490 =
         0.03180    0.01755    0.00006    0.00701
AFIX  23
H48A  2   -0.035978    0.301573    1.121760    11.00000   -1.20000
H48B  2    0.066715    0.319520    1.175618    11.00000   -1.20000
AFIX   0
C49   1    0.198372    0.463845    1.224468    11.00000    0.02496    0.03999 =
         0.02873    0.01531   -0.00867   -0.00026
AFIX  33
H49A  2    0.235494    0.514069    1.264542    11.00000   -1.50000
H49B  2    0.187025    0.420568    1.247362    11.00000   -1.50000
H49C  2    0.237074    0.439192    1.176579    11.00000   -1.50000
AFIX   0
C50   1    0.099070    0.491114    1.201248    11.00000    0.02202    0.02687 =
         0.02626    0.01182    0.00358    0.00336
AFIX  23
H50A  2    0.062048    0.517615    1.250592    11.00000   -1.20000
H50B  2    0.111957    0.536187    1.180007    11.00000   -1.20000
AFIX   0
C51   1    0.128034    0.440505    1.028345    11.00000    0.02295    0.04214 =
         0.02211    0.01525    0.00187   -0.00364
AFIX  33
H51A  2    0.159517    0.408334    0.977989    11.00000   -1.50000
H51B  2    0.074608    0.474409    1.017995    11.00000   -1.50000
H51C  2    0.178221    0.479202    1.067786    11.00000   -1.50000
AFIX   0
C52   1    0.085013    0.378918    1.060735    11.00000    0.01992    0.03122 =
         0.01921    0.00832   -0.00074    0.00049
AFIX  23
H52A  2    0.139436    0.343950    1.069290    11.00000   -1.20000
H52B  2    0.036040    0.339168    1.019602    11.00000   -1.20000
AFIX   0

N12   4   -0.500000    0.000000    1.000000    10.50000    0.02221    0.02237 =
         0.05831    0.01734   -0.00720   -0.00304
C53   1   -0.618776    0.057459    0.919440    11.00000    0.06698    0.05656 =
         0.06191    0.01413   -0.01401    0.02675
AFIX  33
H53A  2   -0.637688    0.101823    0.899484    11.00000   -1.50000
H53B  2   -0.610366    0.003057    0.873685    11.00000   -1.50000
H53C  2   -0.671311    0.049468    0.952218    11.00000   -1.50000
AFIX   0
C54   1   -0.517604    0.086395    0.972294    10.50000    0.06698    0.05656 =
         0.06191    0.01413   -0.01401    0.02675
C55   1   -0.409315   -0.061057    0.873543    11.00000    0.16920    0.08875 =
         0.12815    0.06502    0.03130    0.08756
AFIX  33
H55A  2   -0.358794   -0.065903    0.834624    11.00000   -1.50000
H55B  2   -0.407138   -0.110907    0.888736    11.00000   -1.50000
H55C  2   -0.475765   -0.059323    0.849188    11.00000   -1.50000
AFIX   0
C56   1   -0.387939    0.021267    0.948280    10.50000    0.16920    0.08875 =
         0.12815    0.06502    0.03130    0.08756

N13   4    0.000000    0.000000    0.500000    10.50000    0.03682    0.02283 =
         0.04234    0.00582    0.00710   -0.00870
C59   1   -0.036055    0.122111    0.452874    11.00000    0.16374    0.04957 =
         0.09436    0.04175    0.03653    0.04053
C60   1    0.025319    0.096192    0.516536    10.50000    0.06501    0.03763 =
         0.16186    0.03439    0.00877   -0.02451
C61   1   -0.063110    0.028504    0.441300    10.50000    0.12970    0.09862 =
         0.16291    0.08930   -0.08420   -0.02322
C62   1    0.131037   -0.033995    0.395964    11.00000    0.21869    0.08105 =
         0.18747    0.07222    0.16245    0.08406
C63   1    0.112490    0.010954    0.487230    10.50000    0.06501    0.03763 =
         0.16186    0.03439    0.00877   -0.02451
C64   1    0.022652   -0.058063    0.410181    10.50000    0.21869    0.08105 =
         0.18747    0.07222    0.16245    0.08406
O5    6    1.218297   -0.022003   -0.288602    11.00000    0.18100    0.09368 =
         0.23014    0.00496    0.07160    0.01701
C65   1    1.078653    0.071110   -0.188821    11.00000    0.20177    0.09716 =
         0.28127    0.06978    0.09912   -0.03852
AFIX  33
H65A  2    1.071680    0.074591   -0.133808    11.00000   -1.50000
H65B  2    1.092824    0.128928   -0.187533    11.00000   -1.50000
H65C  2    1.016374    0.046902   -0.221310    11.00000   -1.50000
AFIX   0
C66   1    1.166371    0.012042   -0.226741    11.00000    0.13409    0.22379 =
         0.06346    0.07000   -0.00812   -0.04282
AFIX  23
H66A  2    1.220589    0.039933   -0.184744    11.00000   -1.20000
H66B  2    1.145954   -0.040144   -0.217720    11.00000   -1.20000
AFIX   0
C67   1    1.308873   -0.071428   -0.307384    11.00000    0.18158    0.14271 =
         0.24185   -0.04967    0.12801   -0.02874
AFIX  23
H67A  2    1.296538   -0.128007   -0.303980    11.00000   -1.20000
H67B  2    1.363760   -0.040241   -0.267225    11.00000   -1.20000
AFIX   0
C68   1    1.341648   -0.085932   -0.395771    11.00000    0.18158    0.14271 =
         0.24185   -0.04967    0.12801   -0.02874
AFIX  33
H68A  2    1.402317   -0.119099   -0.406871    11.00000   -1.50000
H68B  2    1.287774   -0.117622   -0.435635    11.00000   -1.50000
H68C  2    1.354920   -0.029954   -0.398922    11.00000   -1.50000
AFIX   0
HKLF 5


REM  twin4_a.res in P-1 C64H102N12O5S4F12Ni2
REM wR2 = 0.2002, GooF = S = 1.028, Restrained GooF = 4.031 for all data
REM R1 = 0.0745 for 11647 Fo > 4sig(Fo) and 0.1066 for all 15409 data
REM 908 parameters refined using 33 restraints

END

WGHT      0.0894     11.2038

REM Instructions for potential hydrogen bonds
EQIV $3 x-1, y, z+1
HTAB C16 O2_$3
EQIV $4 -x, -y+1, -z+1
HTAB C18 O1_$4
EQIV $5 x-1, y, z
HTAB C19 F12_$5
HTAB C19 O1_$4
HTAB C21 O2_$3
HTAB C22 O2_$4
HTAB C24 O4_$4
HTAB C25 F3'_$4
HTAB C25 O4_$4
EQIV $6 -x+1, -y+1, -z+1
HTAB C26 S2_$6
HTAB C27 F12_$6
HTAB C27 O1_$6
HTAB C28 S3_$4
HTAB C30 O1_$6
HTAB C45 O3
EQIV $7 -x, -y+1, -z+2
HTAB C46 O3_$7
HTAB C47 O4_$7
HTAB C50 O4_$7
HTAB C52 O3
HTAB C65 F6
EQIV $8 x+1, y, z-1
HTAB C65 S4_$8
EQIV $9 -x+1, -y, -z
HTAB C65 F1'_$9
EQIV $10 -x+2, -y, -z
HTAB C68 F12_$10
HTAB C68 F12'_$10

REM Highest difference peak  2.254,  deepest hole -0.922,  1-sigma level  0.122
Q1    1  -0.4966 -0.0809  0.9215  11.00000  0.05    2.25
Q2    1  -0.4002  0.0258  1.0473  11.00000  0.05    1.95
Q3    1  -0.4213  0.0232  0.9668  11.00000  0.05    1.57
Q4    1   1.4136 -0.1047 -0.3082  11.00000  0.05    1.09
Q5    1  -0.4254  0.0165  0.7137  11.00000  0.05    0.93
Q6    1   0.3967  0.3091  0.4172  11.00000  0.05    0.84
Q7    1  -0.4017  0.3153  0.8848  11.00000  0.05    0.83
Q8    1  -0.1073  0.3065  0.9764  11.00000  0.05    0.80
Q9    1   0.8953  0.1546 -0.0814  11.00000  0.05    0.78
Q10   1  -0.4940  0.0634  0.6947  11.00000  0.05    0.77
;
_shelx_res_checksum              3979
_olex2_submission_special_instructions 'No special instructions were received'
loop_
_twin_individual_id
_twin_individual_mass_fraction_refined
1 0.5089(14)
2 0.4911(14)
